# Supplementary material for: RBPSpot: Learning on appropriate contextual information for RBP binding sites discovery
Source: iScience. 2021 Oct 30;24(12):103381. doi: 10.1016/j.isci.2021.103381 (PMC8605353; doi:10.1016/j.isci.2021.103381)
Supplement: Table S1. Primary motif for each RBP and percentage of it's occurrence, related to Figure 11 [file mmc2.xlsx]

## Sheet: Table S1
Table S1:Primary motif for each RBP and percentage of it’s occurrence. Related to Figure 11.
RBP Name	Primary Motif	Motif occurrence in Peaks	Total number of peak data	Percentage of data
ACIN1	UUUCAGA	99594	125159	79.5745
ADAR	CUGAGAG	32698	37924	86.2204
AGO1	CAACCAUU	96521	121488	79.449
AGO1-4	CACCUGU	732548	941224	77.8293
AGO2	GCUAUGAG	685442	764245	89.6888
AGO3	CCUCAUUU	15498	19044	81.38
AGO4	CAGGAGA	3854	4223	91.2621
AIFM1	GGAGCCCG	34286	41511	82.5968
ALKBH5	UCUGCAG	1447	1569	92.27
ALYREF	UUUCAU	5573	7640	72.95
AUH	CGCAGGGA	54670	73106	74.7826
BCCIP	CGGGCAG	74934	82309	91.041
BUD13	CCUGCAGG	114771	154638	74.2194
CAPRIN1	CUACAGUU	8748	9974	87.7116
CBX7	UGAUUCUGG	5977	7098	84.2177
CELF2	UGUCUGCUUU	71097	97617	72.8328
CNBP	UCUGGAAU	92611	122393	75.6669
CPSF6	CUGGAGU	57320	70950	80.7904
CSTF2T	CCUGGAGA	311332	368298	84.5327
DDX3X	UCUGGACA	1480	1722	85.9699
DDX42	GGGCAGC	47074	55199	85.2812
DDX54	UCUGCAAG	421956	479426	88.0127
DGCR8	AUCUGGAA	275371	350554	78.553
DHX9	CUUGCAGA	80277	91461	87.7727
DICER1	GAUCAUCA	37079	42015	88.2521
DIS3L2	ACAUUU	1219	1444	84.4595
DKC1	UCUGCCG	230672	286906	80.4
EIF4A1	GCCUGCAG	997	1175	84.8946
EIF4A3	UCUGAAGG	228148	264027	86.4108
EIF4G1	UCUGAAC	5424	7334	73.9622
EIF4G2	CUGGAGUA	56442	66225	85.2283
ELAVL1	GGGCUG	345090	421919	81.7906
ELAVL3	UUUUCUG	27607	33254	83.02
EWSR1	AUCUUCAA	102764	123545	83.1793
FAM120A	CCUGGAGA	78723	112388	70.0458
FBL	UCUGCAGG	444510	605759	73.3807
FKBP4	GGAGUUA	13353	15200	87.8519
FMR1	UCGUGAAU	544836	612593	88.9394
FUS	AUAGGUUU	531036	645312	82.2913
FXR2	AACCUAA	126880	151539	83.7275
GNL3	CUGGAGA	29810	34768	85.74
GTF2F1	GCUGGAGA	105998	133901	79.1618
HNRNPA1	UGAGAACC	367485	421821	87.1187
HNRNPA2B1	CUGAGG	110325	140116	78.7381
HNRNPC	UUUUGUAU	512947	539416	95.093
HNRNPD	UAUUUACU	33351	41706	79.9668
HNRNPK	UCCCUGA	122313	136916	89.3342
HNRNPL	UUCACACU	148967	167577	88.8948
HNRNPM	UGGGCUG	165308	187247	88.2835
HNRNPU	CCUGAGG	76922	95549	80.5058
HNRNPUL1	CUGGAGUU	65174	85586	76.1508
IGF2BP1	UCAGGGG	275316	328783	83.7379
IGF2BP2	CCUCAUUU	669796	858409	78.0276
IGF2BP3	GUACUUU	173806	208890	83.2045
KHDRBS1	AUGAAAGU	26381	34381	76.7313
KHDRBS2	UCUUAAGA	56029	62160	90.1368
KHDRBS3	UUCUUAAAU	31909	43623	73.1479
KHSRP	CUUGUGAU	72115	97300	74.1165
LARP4B	AACUUCUG	21020	26950	77.9995
LARP7	CCUGGAGC	30001	38747	77.428
LIN28	CUGGAGA	85352	103671	82.3306
LIN28A	AUUCUGA	35725	49600	72.0277
LIN28B	UCUGCAA	193972	222369	87.23
LSM11	UCUGGAGU	49126	65501	75.0005
MBNL1	GUCCCUGCU	3626	4300	84.3431
MBNL2	AUAGCAG	28488	33329	85.4771
METTL14	UCUCCAG	12992	15174	85.62
METTL3	AUUUUAG	15665	18358	85.3338
MOV10	CUGAAAU	249109	292794	85.08
MSI1	UAAUACC	2193	2615	83.8625
MSI2	CUGGAGC	64262	72296	88.8874
NCBP3	CUCCAGG	2061	2338	88.18
NONO	GGCCCUG	58277	67001	86.98
NOP56	AUUCAUU	126777	154707	81.9466
NOP58	CUCAAGAA	386421	509340	75.867
NPM1	CUGCAGA	9885	11452	86.32
NUMA1	GGGGCAGC	56567	70951	79.7274
PCBP2	CACUGGAG	80476	100595	80
PRPF8	GCAGGUCA	181269	242583	74.7244
PTBP1	AGAAUGG	338601	385615	87.808
PUM2	ACUUUAUAUA	5107	7232	70.63
QKI	UCACUUUU	31299	36535	85.6698
RANGAP1	AGGGCAG	83973	96730	86.8119
RBFOX2	UGCAGGU	178774	216864	82.436
RBM10	CUGAAGU	9981	11240	88.8
RBM22	UCUGCAG	42168	48077	87.71
RBM27	CUGCAGA	33422	42791	78.1056
RBM39	CUGGAGA	1121	1231	91.08
RBM47	UUUCAGU	80234	81301	98.6888
RBM5	UUCUGGA	24504	26406	92.8
RBM6	UUCUGAACA	6853	9556	71.715
RC3H1	AAUUCUGU	11748	14787	79.4513
RNF219	CUGCAGA	20421	23039	88.64
RTCB	UCUCCAG	9480	10387	91.27
SAFB2	UGCAGAGG	50418	69799	72.2344
SBDS	AGCCCUG	11643	13285	87.64
SF3A3	CUGCAGA	61882	70241	88.1
SF3B4	GCCUGAGG	76632	98612	77.7111
SLBP	CCUGGAGG	9892	14025	70.5327
SLTM	GCAGGGAA	81880	94746	86.421
SMNDC1	ACUGGAG	37029	48599	76.1938
SRSF1	CCUGGAGA	371689	484251	76.7555
SRSF10	AAGACUG	40385	48101	83.96
SRSF3	CUUCUC	64677	65462	98.8012
SRSF7	CACCUGU	83233	114926	72.4236
SRSF9	CAGGAGA	97501	116201	83.9077
TAF15	AUUCCUG	603834	776536	77.76
TARBP2	CUGAAAAAAG	12632	15261	82.7772
TARDBP	AUGUUUA	167893	198369	84.6366
TIA1	UUCUGG	78471	102012	76.9234
TIAL1	UUUUAUUCU	32454	44538	72.8682
TNRC6A	AUCUGCAG	38961	52617	74.0464
TRA2A	CCUGGAGA	102676	136158	75.4097
TROVE2	UCUGGAC	59824	79077	75.6532
U2AF2	ACUUGGUA	711027	854620	83.1981
UPF1	AUUUCAU	50259	64229	78.25
VIM	CGAGGCCG	18902	23776	79.5038
WTAP	CAACCAUU	15046	17227	87.3445
XRN2	GCAGGGA	56134	65014	86.3419
YTHDC1	ACCUCUG	68769	78459	87.65
YTHDC2	UCUGAAA	1640	1848	88.78
YTHDF1	CUUCAC	40032	55325	72.358
YTHDF2	CCUUCACC	1633	2284	71.5335
YWHAG	ACUGGAGA	34521	45627	75.6599
ZC3H7B	ACUGGUUA	25953	29285	88.6245
ZFP36	AUUUAUUAUU	3526	4504	78.2874
ZNF184	CAGGAGAA	84201	106836	78.8137
