# Supplementary material for: RBPSpot: Learning on appropriate contextual information for RBP binding sites discovery
Source: iScience. 2021 Oct 30;24(12):103381. doi: 10.1016/j.isci.2021.103381 (PMC8605353; doi:10.1016/j.isci.2021.103381)
Supplement: Table S3. Co-occurring motifs information, their sequence and percentage of co-occurrence, related to Figure 1 [file mmc3.xlsx]

## Sheet: Sheet1
Table S3:Co-occuring motifs information, their sequence and percentage of co-occurence. Related to Figure 1.
RBP	Primary motif	Co-occuring motif	Percentage of co-occurance
ACIN1	UUUCAGA	CCCUGA	73.7034
ADAR	CUGAGAG	UCAGAG	94.6627
AGO1	CAACCAUU	UGGUUG	73.5613
AGO1-4	CACCUGU	UGUUCA	90.0943
AGO1-4	CACCUGU	UGAGAA	73.3689
AGO2	GCUAUGAG	AUCGCA	74.8147
AGO3	CCUCAUUU	UUCUGC	92.9669
AGO3	CCUCAUUU	UCAUGG	82.2151
AGO4	CAGGAGA	UGAAGA	72.0155
AGO4	CAGGAGA	CAUGAG	74.0431
AIFM1	GGAGCCCG	AAGAUU	78.1948
AIFM1	GGAGCCCG	AUUUCA	72.8532
ALKBH5	UCUGCAG	CUCAUG	78.0557
ALYREF	UUUCAU	CCCUGC	93.8603
ALYREF	UUUCAU	CCCUCA	83.4379
AUH	CGCAGGGA	UAUGAA	92.3587
AUH	CGCAGGGA	CACAGC	80.3977
BCCIP	CGGGCAG	UAAAUG	82.1491
BUD13	CCUGCAGG	UUCAUG	85.265
BUD13	CCUGCAGG	CCUCAA	71.7
CAPRIN1	CUACAGUU	UCGUGA	79.293
CBX7	UGAUUCUGG	CAGCCU	79.0902
CELF2	UGUCUGCUUU	CACUCA	93.3019
CELF2	UGUCUGCUUU	CAGGGC	71.7673
CNBP	UCUGGAAU	CUCAAG	72.7111
CNBP	UCUGGAAU	UCAUGA	72.2053
CPSF6	CUGGAGU	UCAAGA	84.1226
CSTF2T	CCUGGAGA	UUCAAG	94.3026
CSTF2T	CCUGGAGA	CCGGAG	74.833
DDX3X	UCUGGACA	CUCAAG	83.9462
DDX3X	UCUGGACA	CCUUCA	78.9091
DDX42	GGGCAGC	AAAUGA	78.6367
DDX42	GGGCAGC	UUCAUC	70.3247
DDX54	UCUGCAAG	CUCAUG	87.0407
DGCR8	AUCUGGAA	GCUCAA	78.8118
DHX9	CUUGCAGA	UCCAUG	90.4917
DICER1	GAUCAUCA	AGCUGC	94.572
DIS3L2	ACAUUU	GUGCCC	71.0315
DKC1	UCUGCCG	CUCAUU	91.4485
DKC1	UCUGCCG	UCAUGA	72.3836
EIF4A1	GCCUGCAG	AUUCAU	84.3006
EIF4A1	GCCUGCAG	CAAGAG	77.2896
EIF4A3	UCUGAAGG	CUCAGG	76.3574
EIF4G1	UCUGAAC	CCUCAG	87.3728
EIF4G2	CUGGAGUA	UCAAGA	93.3772
ELAVL1	GGGCUG	AAAUCA	89.1429
ELAVL1	GGGCUG	UCAUGA	75.2493
ELAVL3	UUUUCUG	CCCCUC	74.6133
EWSR1	AUCUUCAA	GCUCCU	86.1841
FAM120A	CCUGGAGA	UUCAAG	86.3268
FBL	UCUGCAGG	CUCAUG	95.2381
FBL	UCUGCAGG	CAAGAG	71.5931
FKBP4	GGAGUUA	AAGACC	93.4865
FKBP4	GGAGUUA	CAUCCC	73.0988
FMR1	UCGUGAAU	CUACAG	80.629
FUS	AUAGGUUU	GCGAAC	79.1788
FUS	AUAGGUUU	CAGGAA	83.3491
FXR2	AACCUAA	GGUUCG	92.1058
GNL3	CUGGAGA	UCAAGA	89.7636
GNL3	CUGGAGA	GAGUCA	71.6498
GTF2F1	GCUGGAGA	AUCAAG	92.9566
GTF2F1	GCUGGAGA	CAUGAG	76.8698
HNRNPA1	UGAGAACC	CAGAGG	93.9782
HNRNPA2B1	CUGAGG	UCAGAA	70.9847
HNRNPA2B1	CUGAGG	CAUGAG	73.1492
HNRNPC	UUUUGUAU	CCCCAC	80.3521
HNRNPC	UUUUGUAU	UCAGAA	70.2008
HNRNPD	UAUUUACU	CGCCCG	84.6666
HNRNPD	UAUUUACU	AUUUCA	75.9643
HNRNPK	UCCCUGA	CUUUCA	70.2089
HNRNPL	UUCACACU	CCUGUG	88.514
HNRNPL	UUCACACU	CUCAAG	73.1643
HNRNPM	UGGGCUG	CAAAUC	71.0977
HNRNPU	CCUGAGG	UUCAGA	70.149
HNRNPU	CCUGAGG	CCUCAC	71.3827
HNRNPUL1	CUGGAGUU	UCAAGA	96.2153
IGF2BP1	UCAGGGG	CUGAAA	77.3298
IGF2BP1	UCAGGGG	CCGGGC	78.2327
IGF2BP2	CCUCAUUU	UUCUGC	85.5558
IGF2BP3	GUACUUU	ACGUCC	72.015
KHDRBS1	AUGAAAGU	GCAGGG	80.1273
KHDRBS2	UCUUAAGA	CUCCGG	79.4361
KHDRBS3	UUCUUAAAU	CCUCCG	75.3474
KHSRP	CUUGUGAU	UCCACA	70.4271
LARP4B	AACUUCUG	GGUCCU	90.5078
LARP4B	AACUUCUG	UGGAGG	82.2519
LARP7	CCUGGAGC	UUCAAG	75.2839
LIN28	CUGGAGA	UCAAGA	83.7801
LIN28A	AUUCUGA	GCCUCA	92.3063
LIN28B	UCUGCAA	CUCAUG	71.2844
LSM11	UCUGGAGU	CUCAAG	86.8651
MBNL1	GUCCCUGCU	ACUUUC	71.8711
MBNL1	GUCCCUGCU	UCUUGA	74.4928
MBNL2	AUAGCAG	GCGAUG	71.4655
METTL14	UCUCCAG	CUCUUG	70.6762
METTL3	AUUUUAG	GCCCCG	90.6552
MOV10	CUGAAAU	UCAGGG	87.4233
MSI1	UAAUACC	CGGCGU	94.5727
MSI1	UAAUACC	UCCUGG	73.5113
MSI2	CUGGAGC	UCAAGA	91.8704
NCBP3	CUCCAGG	UCUUGA	91.9829
NONO	GGCCCUG	AAUUUC	90.949
NOP56	AUUCAUU	GCCUGC	86.0905
NOP56	AUUCAUU	CGCGCG	77.6424
NOP58	CUCAAGAA	UCUGGA	84.343
NPM1	CUGCAGA	UCAUGA	69.1217
NPM1	CUGCAGA	CAAGAG	84.0992
NUMA1	GGGGCAGC	AAAAUG	75.2255
PCBP2	CACUGGAG	UGUCAA	83.1087
PRPF8	GCAGGUCA	AUGAAC	73.9057
PTBP1	AGAAUGG	GAGGCA	89.421
PTBP1	AGAAUGG	CAUGAA	73.5725
PUM2	ACUUUAUAUA	GUCCCG	76.7654
QKI	UCACUUUU	CUGUCC	87.4563
QKI	UCACUUUU	CAAGAU	78.2511
RANGAP1	AGGGCAG	GAAAUG	79.7965
RANGAP1	AGGGCAG	UGUGUC	78.5177
RBFOX2	UGCAGGU	CAUGAA	69.1478
RBM10	CUGAAGU	UCAGGA	80.4032
RBM10	CUGAAGU	GGGGGA	77.6717
RBM22	UCUGCAG	CUCAUG	85.0081
RBM27	CUGCAGA	UCAUGA	95.4207
RBM27	CUGCAGA	UCUUGA	77.134
RBM39	CUGGAGA	UCAAGA	88.3396
RBM47	UUUCAGU	CCCUGA	82.5085
RBM5	UUCUGGA	CCUCAA	86.2586
RBM6	UUCUGAACA	CCUCAG	82.3698
RC3H1	AAUUCUGU	GGCCUC	70.669
RC3H1	AAUUCUGU	CAAGAG	71.901
RNF219	CUGCAGA	UCAUGA	69.9425
RNF219	CUGCAGA	UCAGGU	77.8557
RTCB	UCUCCAG	CUCUUG	82.2666
RTCB	UCUCCAG	CAGGAC	74.7915
SAFB2	UGCAGAGG	CAUGAG	75.9844
SBDS	AGCCCUG	GAUUUC	95.9863
SBDS	AGCCCUG	CAUGAG	80.8696
SF3A3	CUGCAGA	UCAUGA	80.7753
SF3A3	CUGCAGA	GAACUG	73.4437
SF3B4	GCCUGAGG	AUUCAG	93.3905
SLBP	CCUGGAGG	UUCAAG	91.654
SLBP	CCUGGAGG	CAAGAA	71.9593
SLTM	GCAGGGAA	AUGAAA	84.1249
SMNDC1	ACUGGAG	GUCAAG	90.9547
SRSF1	CCUGGAGA	UUCAAG	83.3264
SRSF10	AAGACUG	GGAGUC	82.5135
SRSF3	CUUCUC	UCCUCU	79.5258
SRSF3	CUUCUC	CAUGAA	77.6938
SRSF7	CACCUGU	UGUUCA	90.3207
SRSF9	CAGGAGA	UGAAGA	85.8269
TAF15	AUUCCUG	GCCUUC	89.7131
TARBP2	CUGAAAAAAG	UCAGGG	74.8022
TARBP2	CUGAAAAAAG	CCCGUC	80.5608
TARDBP	AUGUUUA	GCACCC	85.6393
TIA1	UUCUGG	CCUCAA	69.7366
TIAL1	UUUUAUUCU	CCCCGC	80.4149
TIAL1	UUUUAUUCU	CAUGGA	84.0914
TNRC6A	AUCUGCAG	GCUCAU	89.029
TNRC6A	AUCUGCAG	GAUUUA	75.8956
TRA2A	CCUGGAGA	UUCAAG	70.5883
TROVE2	UCUGGAC	CUCAAG	94.8125
U2AF2	ACUUGGUA	GUCCAA	89.9041
UPF1	AUUUCAU	GCCCUG	89.154
UPF1	AUUUCAU	CUUGAA	72.7703
VIM	CGAGGCCG	UAGAAU	76.9253
WTAP	CAACCAUU	UGGUUG	72.8678
XRN2	GCAGGGA	AUGAAA	69.2137
YTHDC1	ACCUCUG	GUUCUC	71.2422
YTHDC1	ACCUCUG	UCCUCA	75.9514
YTHDC2	UCUGAAA	CUCAGG	90.5914
YTHDC2	UCUGAAA	CAGGUG	73.8235
YTHDF1	CUUCAC	UCCUGU	74.1689
YTHDF2	CCUUCACC	UUCCUG	84.1628
YTHDF2	CCUUCACC	AAUGAU	81.683
YWHAG	ACUGGAGA	GUCAAG	71.5065
ZC3H7B	ACUGGUUA	GUCAAC	80.4555
ZFP36	AUUUAUUAUU	GCCCGC	71.3392
ZNF184	CAGGAGAA	UGAAGA	83.3622
ZNF184	CAGGAGAA	UCAUUA	83.6696
