# Supplementary material for: RBPSpot: Learning on appropriate contextual information for RBP binding sites discovery
Source: iScience. 2021 Oct 30;24(12):103381. doi: 10.1016/j.isci.2021.103381 (PMC8605353; doi:10.1016/j.isci.2021.103381)
Supplement: Table S4. Top 100 features for each RBP on the basis of f-score, related to Figure 3 [file mmc4.xlsx]

## Sheet: Sheet1
Table S4: Top 100 features for each RBP on the basis of f-score. Related to Figure 3.
AIFM1	CG	CG	CG	CG	CG	CG	CG	CG	CG	CG	CG	CG	CG	CG	CG	CG	CG	CG	CG	CG	CG	CG	CG	CG	CG	CG	CG	CG	CG	CG	CG	CG	CG	CG	CG	CG	CG	CG	CG	CG	CG	CG	CG	CG	CG	CG	CG	CG	CG
ALKBH5	CG	CG	penta:115	CG	CG	CG	CG	CG	CG	CG	CG	CG	CG	CG	CG	CG	CG	CG	CG	CG	CG	CG	CG	CG	CG	CG	CG	CG	CG	CG	CG	CG	CG	CG	CG	CG	CG	CG	CG	TA	CG	CG	CG	CG	CG	CG	CG	CG	CG
BUD13	TT	TT	TT	TT	TT	TT	TT	TT	TT	TT	TT	TT	TT	TT	TT	TT	TT	TT	TT	TT	TT	CG	TT	CG	CG	TT	CG	CG	TT	CG	CG	CG	TT	CG	TT	CG	CG	TT	CG	CG	CG	TT	TA	TA	CG	CG	p:109	TT	TA
CBX7	CG	CG	CG	CG	CG	CG	CG	CG	CG	CG	CG	CG	CG	CG	CG	CG	CG	CG	CG	CG	CG	CG	CG	CG	CG	CG	CG	CG	CG	CG	CG	CG	CG	CG	CG	CG	CG	CG	CG	CG	p:100	CG	CG	CG	CG	CG	CG	CG	CG
CELF2	TG	TG	TG	TG	TG	TG	TG	TG	TG	TG	TG	TG	TG	TG	TG	TG	TG	TG	TG	TG	TG	TG	TG	TG	TG	TG	TG	TG	TG	TG	TG	h:47	TG	TG	TG	TG	TG	TG	GT	GT	GT	GT	GT	TG	GT	GT	TG	GT	GT
CSTF2T	CG	CG	CG	CG	CG	CG	CG	CG	CG	CG	CG	CG	CG	CG	CG	CG	CG	CG	CG	CG	CG	CG	CG	CG	CG	CG	CG	CG	CG	CG	CG	CG	CG	CG	TA	p:75	TA	CG	TA	TA	TA	CG	TA	CG	TA	TA	TA	TA	CG
DDX54	TA	TA	TA	TA	TA	TA	TA	TA	TA	TA	TA	TA	penta:52	TA	TA	CG	CG	CG	TA	CG	CG	CG	CG	CG	CG	CG	CG	CG	TA	TA	CG	TA	CG	CG	CG	TA	CG	TT	CG	CG	CG	CG	TT	TA	CG	p:56	TT	TT	TA
DHX9	CG	CG	CG	CG	CG	CG	CG	CG	CG	CG	CG	CG	CG	CG	CG	CG	CG	CG	CG	CG	CG	CG	CG	CG	CG	CG	CG	CG	CG	CG	CG	CG	CG	CG	CG	CG	CG	CG	CG	CG	CG	CG	CG	CG	CG	CG	CG	CG	CG
DKC1	CG	CG	CG	CG	CG	CG	CG	CG	CG	penta:136	CG	CG	CG	CG	CG	CG	CG	CG	CG	CG	CG	CG	CG	CG	CG	CG	CG	CG	CG	CG	CG	CG	CG	CG	CG	CG	CG	CG	CG	CG	CG	CG	CG	CG	CG	CG	CG	p:70	CG
EIF4A1	CG	CG	CG	CG	CG	CG	CG	CG	CG	CG	CG	CG	CG	CG	CG	CG	CG	CG	CG	CG	CG	CG	CG	CG	CG	CG	CG	CG	CG	CG	CG	CG	CG	CG	CG	CG	CG	CG	CG	CG	CG	CG	CG	CG	CG	CG	CG	h:49	CG
EIF4A3	CG	CG	TT	TT	CG	CG	CG	TT	CG	CG	TT	CG	TT	CG	TT	TT	CG	CG	CG	CG	CG	TT	CG	CG	CG	CG	TT	CG	CG	TT	CG	CG	TT	CG	CG	CG	TT	TT	CG	CG	CG	CG	CG	CG	CG	CG	CG	CG	CG
EIF4G1	TT	TT	TT	TT	TT	TT	TT	TT	TT	TT	TT	TT	TT	TT	TT	TT	hepta:25	TT	TT	AG	AG	AG	AG	AG	TT	AG	AG	AG	TT	AG	AG	TT	AG	AG	AG	AG	AG	TT	AG	AG	AG	AG	TT	AG	AG	AG	TT	AG	GA
ELAVL3	TT	TT	TT	TT	TT	TT	TT	TT	TT	TT	TT	TT	TT	TT	TT	TT	TT	TT	TT	TT	TT	TT	TT	TT	CA	TT	CA	CA	CA	TT	CA	CA	CA	CA	CA	CA	TT	TT	CA	AG	AG	CA	AG	AG	CA	AG	CA	TT	TT
EWSR1	TG	TG	TG	TG	TG	TG	TG	TG	TG	GT	hepta:38	TG	GT	GT	AG	GT	AG	AG	GT	TG	GT	TG	AG	AG	AG	GT	TG	GT	GT	GT	TG	AG	GA	GA	GA	GA	GT	TG	AG	AG	GT	p:94	GT	AG	GA	TG	TG	GA	AC
FAM120A	TA	TA	TA	TA	TA	TA	TA	AT	AT	TA	AT	AT	TA	TT	AT	AT	TT	TT	TT	TA	TA	AT	AT	TA	AT	TT	TT	TT	GG	TA	GG	AT	TA	TT	GG	GG	GG	GG	GG	TT	TA	p:98	GG	GG	AT	TA	AT	TT	AT
FBL	CG	CG	CG	CG	CG	CG	CG	CG	CG	CG	CG	CG	CG	CG	CG	CG	CG	TA	CG	CG	CG	TA	TA	CG	TA	TA	TA	TA	TA	CG	TA	CG	TA	CG	CG	CG	CG	TA	CG	CG	CG	CG	CG	CG	CG	TA	CG	CG	TT
GNL3	TT	TT	TT	TT	TT	TT	TT	TT	TT	TT	TT	TT	TT	TT	TT	TT	TT	CG	CG	TA	TA	TA	CG	TA	CG	TA	CG	TA	TT	CG	CG	TA	CG	TA	CG	h:78	TA	p:43	TA	TA	TA	CG	TT	CG	TT	TA	TT	CG	CG
HNRNPD	TG	TG	TG	TG	TG	TG	TG	TG	TG	TG	TG	GT	TG	GT	GT	TG	GT	GT	GA	GA	GA	GA	GA	GT	GA	TG	GT	GA	GT	TG	GA	GA	AG	GT	p:94	AG	TG	AG	AG	GA	GA	GT	AG	AG	GA	TG	AG	GA	GT
HNRNPL	CA	AC	AC	CA	AC	AC	CA	AC	AC	CA	AC	CA	CA	AC	CA	CA	CA	AC	AC	AC	AC	CA	AC	AC	CA	CA	AC	CA	CA	AC	AC	CA	AC	AC	CA	AC	AC	CA	AC	AG	AC	AG	CA	CA	CA	AC	AG	CA	AG
KHDRBS2	TA	AA	AA	AA	TA	AA	AA	AA	AA	AA	AA	AA	AA	TA	AA	AA	AA	TA	AA	AA	AA	TA	TA	TA	TA	AA	AA	TA	TA	AA	TA	TA	TA	TA	AA	AA	TA	AA	AA	AA	GG	TA	AA	GG	TA	GG	AA	GG	GG
KHDRBS3	AA	AA	AA	AA	AA	AA	AA	AA	AA	AA	AA	AA	AA	AA	AA	AA	AA	AA	TA	AA	AA	AA	AA	TA	AA	AA	TA	AA	AA	TA	TA	TA	AA	TA	TA	TA	TA	TA	h:102	AA	TA	TA	TA	TA	TA	AA	AA	AA	AA
KHSRP	TG	TG	TG	TG	TG	TG	Penta:44	TG	TG	TG	TG	TG	TG	TG	TG	GT	TG	TG	GT	GT	TG	GT	GT	GT	TG	GT	TG	TG	GT	GT	GT	TG	TG	GT	GT	GT	GT	GT	GT	GT	TG	TG	GT	GT	TG	GT	TG	TG	GT
LARP4B	CG	CG	CG	CG	CG	CG	CG	CG	CG	CG	CG	CG	CG	CG	CG	CG	CG	CG	CG	CG	CG	CG	CG	CG	CG	CG	CG	CG	CG	CG	CG	CG	CG	CG	CG	CG	CG	CG	p:73	CG	CG	CG	CG	CG	CG	CG	CG	CG	CG
LARP7	CG	CG	CG	CG	CG	CG	CG	CG	CG	CG	CG	CG	CG	CG	CG	CG	CG	CG	CG	CG	CG	CG	CG	CG	CG	CG	CG	CG	CG	CG	CG	CG	CG	p:77	CG	CG	CG	h:82	CG	CG	CG	CG	CG	CG	CG	CG	CG	CG	CG
LIN28B	CG	CG	CG	TT	CG	CG	TT	CG	TT	CG	TT	CG	CG	CG	CG	TT	CG	CG	TT	CG	CG	TT	TT	CG	CG	CG	TT	TT	GA	CG	CG	CG	CG	TT	GA	CG	GA	CG	TT	TT	GA	CG	TT	CG	GG	GA	TT	CG	CG
MBNL1	CC	CC	CC	CC	CC	CC	CC	CC	CC	CC	CC	CC	CC	CC	Hepta:88	CC	CC	CC	CC	CC	CC	CC	CC	CC	CC	CC	CC	CC	CC	CC	CC	CC	CC	CC	CC	CC	CC	CC	CC	CC	CC	CC	CC	CC	CC	CC	CC	CC	CC
METTL14	CC	CC	CC	CC	CC	CC	CC	CC	CC	CC	CC	CC	CC	CC	CC	CC	CC	CC	CC	CC	CC	CC	CC	CC	CC	CC	CC	CC	CC	CC	CC	CC	CC	CC	CC	CC	CC	CC	CC	CC	CC	TC	TC	TC	TC	TC	CC	TC	CC
MOV10	TT	TT	TT	TT	TT	TT	TT	TT	TT	TT	TT	TT	AG	AA	AG	AG	TT	TT	AA	AG	AG	AG	AG	AG	AG	AG	AG	AA	AG	TC	TC	AG	TC	TC	TC	TC	AA	TC	TC	TT	TT	AG	AG	TC	TC	AA	AA	TC	AA
NCBP3	CG	CG	CG	CG	CG	CG	CG	CG	CG	CG	CG	CG	CG	CG	CG	CG	CG	CG	CG	CG	CG	CG	CG	CG	CG	CG	CG	CG	CG	CG	CG	CG	CG	CG	CG	CG	CG	CG	CG	CG	CG	CG	h:94	CG	CG	CG	CG	CG	CG
NONO	CG	CG	CG	CG	CG	CG	CG	CG	CG	CG	CG	CG	CG	CG	CG	CG	CG	CG	CG	CG	CG	CG	CG	CG	CG	CG	CG	CG	CG	CG	CG	CG	CG	CG	CG	CG	CG	CG	CG	CG	CG	CG	CG	CG	CG	CG	CG	CG	CG
NOP58	TT	TT	TT	TT	TT	TT	TT	TT	TT	TT	GT	TT	TT	GT	GT	TT	GT	TT	TT	TA	TA	TA	GT	TA	TA	TT	TA	TA	TA	GT	TA	TA	TA	TT	TT	TA	TA	TA	TA	GT	GT	TA	TA	TT	CG	TA	TA	TT	CG
NPM1	TT	TT	TT	TT	TT	TT	TT	TT	TT	TT	TT	TT	TT	TT	CG	CG	CG	CG	TT	CG	CG	CG	CG	TT	CG	CG	CG	CG	TT	TT	CG	CG	TT	CG	p:98	CG	TA	TA	TT	TA	TT	CG	TA	TA	TA	TA	TA	CG	CG
NUMA1	TT	GG	CG	CG	CG	GG	CG	CG	CG	GG	CG	CG	CG	CG	GG	CG	CG	CG	CG	CG	CG	GG	CG	CG	CG	CG	CG	CG	CG	GG	GG	CG	GG	CG	CG	CG	CG	TT	TT	TT	CG	CG	TT	GG	TT	TT	TT	GG	CG
PRPF8	CG	CG	CG	CG	CG	CG	CG	CG	CG	CG	CG	CG	CG	CG	CG	CG	CG	CG	CG	CG	CG	CG	CG	CG	CG	CG	CG	CG	CG	CG	CG	CG	CG	CG	CG	CG	CG	CG	CG	CG	CG	CG	CG	CG	CG	CG	CG	CG	CG
PUM2	AG	AG	AG	AG	AG	AG	GA	GA	GA	AG	GA	GA	AG	TA	TA	TA	AG	GA	TA	AG	AG	TA	TA	GA	TA	TA	TA	TA	AG	TA	TA	TA	GA	TA	TA	GA	AG	GA	TA	GA	TA	AG	AG	GA	GA	TA	TA	TA	AG
RBM10	TA	TA	TA	TA	Hepta:36	TA	TA	TA	TA	TA	TA	TA	TA	TA	TA	TA	TA	TA	TA	TA	TA	TA	TA	TA	TA	TA	TA	TA	TA	TA	TA	TA	TA	TA	TA	TA	TA	TA	TA	TA	TA	TA	TA	TA	TA	TA	TA	TA	TA
RBM22	CG	CG	CG	CG	CG	CG	CG	CG	CG	CG	CG	CG	CG	CG	CG	CG	CG	CG	CG	CG	CG	CG	CG	CG	CG	CG	CG	CG	CG	CG	CG	CG	CG	CG	CG	CG	CG	CG	CG	CG	CG	CG	CG	CG	CG	CG	CG	CG	CG
RBM5	CG	CG	CG	CG	CG	CG	CG	CG	CG	CG	CG	CG	CG	CG	TT	penta:128	CG	CG	CG	CG	TT	CG	CG	TT	TT	CG	TT	CG	TT	TT	CG	TT	TT	TT	p:97	CG	TT	CG	TT	CG	TT	CG	TT	TT	TT	CG	CG	CG	CG
RBM6	GA	GA	GA	GA	GA	GA	GA	GA	GA	CG	CG	CG	CG	CG	CG	CG	GA	CG	GA	CG	CG	CG	CG	GA	GA	CG	GA	CG	GA	GA	GA	CG	CG	GA	GA	CG	CG	CG	CG	GA	GA	CG	GA	GA	CG	GA	CG	GA	GA
RC3H1	GA	GA	GA	GA	GA	GA	GA	GA	GA	GA	GA	GA	GA	GA	GT	GT	GT	GA	GA	GT	GT	GT	GT	GT	GA	GT	GA	GA	GT	GT	CC	CC	CC	GT	CC	CC	CC	CC	GA	p:76	CC	GG	GG	CC	GA	GG	GG	GG	CC
RNF219	TT	TT	TT	TT	TT	TT	TT	TT	TT	TT	TT	TT	TT	TT	TT	TT	TT	TT	TT	TT	TT	TT	TT	TT	TT	TT	TA	TA	TA	TA	TA	TA	TA	TA	TA	TA	TA	TA	TT	TA	TT	TA	AT	AT	AT	AT	TA	AT	TT
RTCB	CG	CG	CG	CG	CG	CG	CG	Hepta:145	CG	CG	CG	CG	CG	CG	CG	CG	CG	CG	CG	CG	CG	CG	CG	CG	CG	CG	CG	CG	CG	CG	CG	CG	CG	CG	CG	CG	CG	CG	CG	CG	CG	CG	CG	CG	CG	CG	CG	CG	CG
SAFB2	GA	GA	GA	GA	GA	GA	GA	GA	GA	GA	GA	GA	GA	GA	GA	GA	GA	GA	TT	TT	TT	GA	GA	TT	TT	TT	GA	TT	GA	TT	GA	GA	TT	GA	GA	TT	GA	TT	GA	TT	TT	GA	GA	GA	TT	p:86	GA	GA	GA
SBDS	CG	CG	CG	CG	CG	CG	CG	CG	CG	CG	CG	CG	CG	CG	CG	CG	CG	CG	CG	CG	CG	CG	CG	CG	CG	CG	CG	CG	CG	CG	CG	CG	CG	CG	CG	CG	CG	CG	CG	CG	CG	CG	CG	CG	CG	CG	CG	CG	CG
SF3A3	TG	TG	TG	TG	TG	TG	TG	TG	TG	TG	TG	TG	TG	TG	TG	TG	TG	TG	TG	TG	TG	TG	TG	TG	TG	CA	TG	TG	TG	TG	TG	TG	TG	CT	TG	TG	TG	CA	TG	TG	TG	TG	TG	TG	TG	CT	TG	TG	CA
SF3B4	TA	TA	TA	TA	TA	TA	TA	TA	TA	TA	TA	TA	TA	TA	TA	TA	TA	TA	TA	TA	TA	TA	TA	TA	TA	TA	TA	CG	TA	CG	CG	CG	CG	AT	AT	TA	AT	CG	TA	CG	AT	AT	CG	AT	AT	AT	AT	CG	TA
SLBP	CG	CG	CG	CG	CG	CG	CG	CG	CG	CG	CG	CG	CG	CG	CG	CG	penta:41	CG	CG	CG	CG	CG	CG	CG	CG	CG	CG	CG	CG	CG	CG	CG	CG	CG	CG	CG	TT	TT	CG	TT	TT	CG	CG	CG	TT	TT	CG	CG	TT
SRSF10	GA	GA	GA	GA	GA	GA	GA	GA	GA	GA	GA	GA	GA	GA	GA	GA	GA	GA	GA	GA	GA	GA	GA	GA	GA	GA	GA	GA	GA	GA	GA	GA	GA	p:44	TT	TT	TT	GA	TT	TT	GA	TT	TT	TT	TT	GT	TT	TA	GT
SRSF1	CG	CG	CG	CG	CG	CG	CG	CG	CG	CG	CG	CG	CG	CG	CG	CG	CG	CG	CG	CG	CG	CG	CG	CG	CG	CG	CG	CG	CG	CG	CG	CG	CG	CG	h:95	CG	TA	TA	TT	TA	CG	TA	TA	CG	CG	TA	CG	TT	TA
TAF15	TT	TT	TT	TT	TT	TT	TT	TT	TT	TT	TT	TT	TT	TT	TT	TT	TT	TT	TT	TT	TT	TT	TT	TT	TT	TT	CC	TT	CC	CC	TT	AT	CC	CC	CC	AT	TT	TT	AT	AT	AT	CG	CG	CG	AT	CG	CG	CG	CG
TARBP2	TA	TA	TA	TA	TA	TA	TA	TA	TA	TA	TA	TA	TA	TA	TA	AT	TA	AT	AT	TA	TA	AT	AT	AT	AT	TA	TA	TA	GC	AT	AT	TA	AT	GC	GC	GC	GC	GC	TA	GC	GC	GC	TA	GC	AT	GC	AT	GC	TA
TRA2A	TT	TT	TT	TT	TT	TT	TT	TT	TT	TT	TT	TT	TT	TT	TA	TT	TA	TA	TA	TA	TA	TA	TA	TT	TT	TT	TA	TT	TA	TT	TA	TA	TA	TA	TT	TA	TT	TT	TT	TA	TA	CG	TA	CG	CG	TT	TA	CG	CG
UPF1	AT	AT	AT	AT	AT	AT	AT	AT	CC	AT	CC	CC	CC	CC	AT	CC	AT	CC	CC	CC	CC	AT	AT	AT	CC	AT	CC	CC	CC	CC	TA	AT	CC	h:72	AG	CC	CC	CC	AG	CC	TA	CC	AT	TA	AT	CC	CC	p:88	CC
VIM	TT	CG	CG	CG	CG	CG	CG	CG	CG	CG	CG	CG	CG	CG	CG	CG	CG	CG	CG	CG	CG	CG	CG	CG	CG	CG	CG	CG	CG	CG	CG	CG	CG	CG	CG	CG	CG	CG	CG	CG	CG	CG	CG	CG	CG	CG	CG	CG	CG
YTHDC1	CT	CT	CT	TC	CT	CC	TC	CC	CC	CC	CC	TC	CT	CT	TC	CC	CC	TC	CT	CC	CC	TC	CC	CC	CT	CC	TC	TC	CT	CT	GT	GT	CC	GT	GT	TC	TC	TC	TC	CC	CC	CT	GT	GT	CC	CC	TC	GT	GT
YTHDF2	TA	TA	TA	TA	TA	TA	TA	TA	TA	TA	TA	TA	TA	TA	TA	TA	TA	AC	AC	TA	TA	AC	TA	AC	AC	AC	TA	AC	AC	TA	AC	TT	TT	AC	TT	AC	AC	TT	AC	TT	TT	TT	TT	p:98	AC	TT	TT	AC	TT
ZFP36	TA	TA	TA	TA	TA	TA	TA	TA	TA	TA	TA	AT	AT	AT	AT	TG	AT	TA	TA	TG	TG	TG	AT	AT	AT	TA	AT	TG	TA	AT	AT	TG	TA	TG	TA	TG	AT	AT	TA	TG	TA	AT	AT	p:69	AT	TA	GT	AG	AT
CAPRIN1	GA	GA	GA	GA	GA	GA	GA	GA	GA	GA	GA	GA	GA	GA	GT	GT	GT	GA	GA	GT	GT	GT	GT	GT	GA	GT	GA	GA	GT	GT	CC	CC	CC	GT	CC	CC	CC	CC	GA	GG	CC	GG	GG	CC	GA	GG	GG	GG	CC
HNRNPC	TT	TT	TT	TT	TT	TT	TT	TT	TT	TT	TT	TT	TT	TT	TT	TT	TT	TT	TT	TT	TT	TT	TT	TT	TT	TT	CC	TT	CC	CC	TT	AT	CC	CC	CC	AT	TT	TT	AT	AT	AT	CG	CG	CG	AT	CG	CG	CG	CG
DICER1	CG	CG	CG	CG	CG	CG	CG	CG	hepta:20	CG	CG	CG	CG	CG	CG	CG	CG	CG	CG	CG	CG	CG	CG	CG	CG	CG	CG	CG	CG	CG	CG	CG	CG	CG	CG	CG	CG	CG	CG	p:89	h:97	CG	CG	CG	CG	CG	CG	CG	CG
BCCIP	TA	TA	TA	TA	TA	TA	TA	TA	TA	TA	TA	TA	TA	TA	TA	TA	TA	TA	TA	TA	TA	TA	TA	TA	TA	TA	TA	TA	TA	TA	TA	TA	TA	TA	TA	TA	TA	TA	TA	TA	TA	TA	TA	TA	TA	TA	TA	TA	TA
HNRNPK	CG	CG	Penta:121	CG	CG	CG	CG	CG	CG	CG	CG	CG	CG	CG	CG	CG	CG	CG	CG	CG	CG	CG	CG	CG	CG	CG	CG	CG	CG	CG	CG	CG	CG	CG	TA	TA	TA	CG	TA	TA	TA	CG	TA	CG	TA	TA	TA	TA	CG
DGCR8	TT	TT	TT	TT	TT	TT	TT	TT	TT	TT	TT	TT	TT	TT	TT	TT	TT	TT	TT	TT	TT	TT	TT	TT	CA	TT	CA	CA	CA	TT	CA	CA	CA	CA	CA	CA	TT	TT	CA	AG	AG	CA	AG	AG	CA	AG	CA	TT	TT
HNRNPA2B1	CG	CG	CG	CG	CG	CG	CG	CG	CG	CG	CG	CG	CG	CG	CG	CG	CG	CG	CG	CG	CG	CG	CG	CG	CG	CG	CG	CG	CG	CG	CG	CG	CG	CG	CG	CG	CG	CG	CG	CG	CG	CG	p:86	CG	CG	CG	CG	CG	CG
HNRNPA1	TG	TG	TG	TG	TG	TG	TG	TG	TG	TG	TG	TG	TG	TG	TG	TG	TG	TG	TG	TG	TG	TG	TG	TG	TG	CA	TG	TG	TG	TG	TG	TG	TG	CT	TG	TG	TG	CA	TG	TG	TG	TG	TG	TG	TG	CT	TG	TG	CA
ALYREF	CG	CG	CG	CG	CG	CG	CG	CG	CG	CG	CG	CG	CG	CG	CG	CG	CG	CG	CG	CG	CG	CG	CG	CG	CG	CG	CG	CG	CG	CG	CG	CG	CG	CG	CG	CG	CG	CG	CG	CG	CG	CG	CG	CG	CG	CG	CG	CG	p:94
AGO4	CT	CT	CT	TC	CT	CC	TC	CC	CC	CC	CC	TC	CT	CT	TC	CC	CC	TC	CT	CC	CC	TC	CC	CC	CT	CC	TC	TC	CT	CT	GT	GT	CC	GT	GT	TC	TC	TC	TC	CC	CC	CT	GT	GT	CC	CC	TC	GT	GT
AGO1	AA	AA	AA	AA	AA	AA	AA	AA	AA	AA	AA	AA	AA	AA	AA	AA	AA	AA	TA	AA	AA	AA	AA	TA	AA	AA	TA	AA	AA	TA	TA	TA	AA	TA	TA	TA	TA	TA	AA	AA	TA	TA	p:97	TA	TA	AA	AA	AA	AA
ADAR	TT	TT	TT	TT	TT	TT	TT	TT	TT	TT	TT	TT	TT	TT	TA	TT	TA	TA	TA	TA	TA	TA	TA	TT	TT	TT	TA	TT	TA	TT	TA	TA	TA	TA	TT	TA	TT	TT	TT	TA	TA	CG	TA	CG	CG	p:61	TA	CG	CG
FXR2	CG	CG	CG	CG	CG	CG	CG	CG	CG	CG	CG	CG	CG	CG	CG	CG	CG	CG	CG	CG	CG	CG	CG	CG	CG	CG	CG	CG	CG	CG	CG	CG	CG	CG	CG	CG	CG	CG	CG	CG	CG	CG	CG	CG	CG	CG	CG	CG	CG
ELAVL1	TG	TG	TG	TG	TG	TG	TG	TG	TG	TG	TG	GT	TG	GT	GT	TG	GT	GT	GA	GA	GA	GA	GA	GT	GA	TG	GT	GA	GT	TG	GA	GA	AG	GT	h:46	AG	TG	AG	AG	GA	GA	GT	AG	AG	GA	TG	AG	GA	GT
DIS3L2	TG	TG	TG	TG	TG	TG	TG	Penta:127	TG	TG	TG	TG	TG	TG	TG	TG	TG	TG	TG	TG	TG	TG	TG	TG	TG	TG	TG	TG	TG	TG	TG	TG	TG	TG	TG	TG	TG	p:88	GT	GT	GT	GT	GT	TG	GT	GT	TG	GT	GT
AGO3	TT	TT	TT	TT	TT	TT	TT	TT	TT	TT	TT	TT	TT	TT	CG	CG	CG	CG	TT	CG	CG	CG	CG	TT	CG	CG	CG	CG	TT	TT	CG	p:109	TT	CG	CG	CG	TA	TA	TT	TA	TT	CG	TA	TA	TA	TA	TA	CG	CG
DDX3X	CG	CG	CG	CG	CG	CG	CG	CG	CG	CG	CG	CG	CG	CG	CG	CG	CG	CG	CG	CG	CG	CG	CG	CG	CG	CG	CG	CG	CG	CG	CG	CG	CG	CG	CG	CG	CG	CG	p:59	CG	CG	CG	CG	CG	CG	CG	CG	CG	CG
LSM11	CG	CG	CG	CG	CG	CG	CG	CG	CG	CG	CG	CG	CG	CG	CG	CG	CG	CG	CG	CG	CG	CG	CG	CG	CG	CG	CG	CG	CG	CG	CG	CG	CG	CG	CG	CG	CG	CG	p:61	CG	CG	CG	CG	CG	CG	CG	CG	CG	CG
KHDRBS1	CG	CG	CG	CG	CG	CG	CG	CG	CG	CG	CG	CG	CG	CG	CG	CG	CG	CG	CG	CG	CG	CG	CG	CG	CG	CG	CG	CG	CG	CG	CG	CG	CG	CG	CG	CG	CG	CG	CG	TA	CG	CG	CG	CG	CG	CG	CG	CG	CG
TARDBP	TT	TT	TT	TT	TT	TT	TT	TT	TT	TT	TT	TT	TT	TT	TT	TT	TT	TT	TT	TT	TT	CG	TT	CG	CG	TT	CG	CG	TT	CG	CG	CG	TT	CG	TT	CG	CG	TT	CG	CG	CG	TT	TA	TA	CG	CG	TA	TT	TA
TNRC6A	CG	CG	CG	CG	CG	CG	CG	CG	CG	CG	CG	CG	CG	CG	CG	CG	CG	CG	CG	CG	CG	CG	CG	CG	CG	CG	CG	CG	CG	CG	CG	CG	CG	CG	CG	CG	CG	CG	CG	CG	CG	CG	CG	CG	CG	CG	CG	CG	CG
QKI	TG	TG	TG	TG	TG	TG	TG	TG	TG	TG	TG	TG	TG	TG	TG	TG	TG	TG	TG	TG	TG	TG	TG	TG	TG	TG	TG	TG	TG	TG	TG	TG	TG	TG	TG	TG	TG	TG	GT	GT	GT	GT	GT	TG	GT	GT	TG	GT	GT
WTAP	CG	CG	CG	CG	CG	CG	CG	CG	CG	CG	CG	CG	CG	CG	CG	CG	CG	CG	CG	CG	CG	CG	CG	CG	CG	CG	CG	CG	CG	CG	CG	CG	CG	CG	TA	TA	TA	CG	TA	TA	TA	CG	TA	CG	TA	TA	TA	TA	CG
HNRNPU	TA	TA	TA	TA	TA	TA	TA	TA	TA	TA	TA	TA	TA	TA	CG	CG	CG	TA	CG	CG	CG	CG	CG	CG	CG	CG	CG	CG	TA	TA	CG	TA	CG	CG	CG	TA	CG	TT	CG	CG	CG	CG	TT	TA	CG	CG	TT	TT	TA
RANGAP1	CG	CG	CG	CG	CG	CG	CG	CG	CG	CG	CG	CG	CG	CG	CG	CG	CG	CG	CG	CG	CG	CG	CG	CG	CG	CG	CG	CG	CG	CG	CG	CG	CG	CG	CG	CG	CG	CG	CG	CG	h:93	CG	CG	CG	CG	CG	CG	CG	CG
NOP56	CG	CG	CG	CG	CG	CG	CG	CG	CG	CG	CG	CG	CG	CG	CG	CG	CG	CG	CG	CG	CG	CG	CG	CG	CG	CG	CG	CG	CG	CG	CG	CG	CG	CG	CG	CG	CG	CG	CG	CG	CG	CG	CG	CG	CG	CG	CG	CG	CG
MBNL2	CG	CG	CG	CG	CG	CG	CG	CG	CG	CG	CG	CG	CG	Hepta:130	CG	CG	CG	CG	CG	CG	CG	CG	CG	CG	CG	CG	CG	CG	CG	CG	CG	CG	CG	CG	CG	CG	CG	CG	CG	CG	CG	CG	CG	CG	CG	CG	CG	CG	CG
TROVE2	CG	CG	TT	TT	CG	CG	CG	TT	CG	CG	TT	CG	TT	CG	TT	TT	CG	CG	CG	CG	CG	TT	CG	CG	CG	CG	TT	CG	CG	TT	CG	CG	TT	h:82	CG	CG	TT	TT	CG	CG	CG	CG	CG	CG	CG	CG	CG	CG	CG
FUS	TT	TT	TT	TT	TT	TT	TT	TT	TT	TT	TT	TT	TT	TT	TT	TT	TT	TT	AG	AG	AG	AG	AG	AG	TT	AG	AG	AG	TT	AG	AG	TT	AG	AG	AG	AG	AG	TT	AG	h:59	AG	AG	TT	AG	AG	AG	TT	AG	GA
PTBP1	TT	TT	TT	TT	TT	TT	TT	TT	TT	TT	TT	TT	TT	TT	TT	TT	TT	TT	TT	TT	TT	TT	TT	TT	CA	TT	CA	CA	CA	TT	CA	CA	h:62	CA	CA	CA	TT	TT	CA	AG	AG	CA	AG	AG	CA	AG	CA	TT	TT
TIAL1	TG	TG	TG	TG	TG	TG	TG	TG	TG	GT	TG	GT	GT	AG	GT	AG	AG	GT	TG	GT	GT	TG	AG	AG	AG	GT	TG	GT	GT	GT	TG	AG	GA	GA	GA	GA	GT	TG	AG	AG	GT	GA	GT	AG	GA	TG	TG	GA	AC
IGF2BP2	TA	TA	TA	TA	TA	TA	TA	AT	AT	TA	AT	AT	TA	TT	AT	AT	TT	TT	TT	TA	TA	AT	AT	TA	AT	TT	TT	TT	GG	TA	GG	AT	TA	TT	GG	GG	GG	GG	GG	TT	TA	AT	GG	GG	AT	TA	AT	TT	AT
CPSF6	CG	CG	CG	CG	CG	CG	CG	CG	CG	CG	CG	CG	CG	CG	CG	CG	CG	TA	CG	CG	CG	TA	TA	CG	TA	TA	TA	TA	TA	CG	TA	CG	TA	CG	CG	CG	CG	TA	CG	CG	CG	CG	CG	CG	CG	TA	CG	CG	TT
IGF2BP3	TT	TT	TT	TT	TT	TT	TT	TT	TT	TT	TT	TT	TT	TT	TT	TT	TT	CG	CG	TA	TA	TA	CG	TA	CG	TA	CG	TA	TT	CG	CG	TA	CG	TA	CG	TA	TA	CG	TA	p:56	TA	CG	TT	CG	h:46	TA	TT	CG	CG
SMNDC1	TG	TG	penta:107	TG	TG	TG	TG	TG	TG	TG	TG	TG	GT	TG	GT	GT	TG	GT	GT	GA	GA	GA	GA	GT	GA	TG	GT	GA	GT	TG	GA	GA	AG	GT	AG	AG	TG	AG	AG	GA	GA	GT	AG	AG	GA	TG	h:48	GA	GT
U2AF2	CA	AC	AC	CA	AC	AC	CA	AC	AC	CA	AC	CA	CA	AC	CA	CA	CA	AC	AC	AC	AC	CA	AC	AC	CA	CA	AC	CA	CA	AC	AC	CA	AC	AC	CA	AC	h:48	CA	AC	AG	AC	AG	CA	CA	CA	AC	AG	CA	AG
FXR1	TA	AA	AA	AA	TA	AA	AA	AA	AA	AA	AA	AA	AA	TA	AA	AA	AA	TA	AA	AA	AA	TA	TA	TA	TA	AA	AA	TA	TA	AA	TA	TA	TA	TA	AA	AA	TA	AA	AA	AA	GG	TA	AA	GG	TA	GG	AA	GG	GG
HNRNPUL1	AA	AA	AA	AA	AA	AA	AA	AA	AA	AA	AA	AA	AA	AA	AA	AA	AA	AA	TA	AA	AA	AA	AA	TA	AA	AA	TA	AA	AA	TA	TA	TA	AA	TA	TA	TA	TA	TA	AA	p:42	TA	TA	TA	TA	TA	AA	AA	AA	AA
YTHDC2	TG	TG	TG	TG	TG	TG	TG	TG	TG	TG	TG	TG	TG	TG	GT	TG	TG	GT	GT	TG	TG	GT	GT	GT	TG	GT	TG	TG	GT	GT	GT	h:91	TG	GT	GT	GT	GT	GT	GT	GT	TG	TG	GT	p:101	TG	GT	TG	TG	GT
MSI1	CG	CG	CG	CG	CG	CG	CG	CG	CG	CG	CG	CG	CG	CG	CG	CG	CG	CG	CG	CG	CG	CG	CG	CG	CG	CG	CG	CG	CG	CG	CG	CG	CG	CG	CG	CG	CG	CG	CG	CG	CG	CG	CG	CG	CG	CG	CG	CG	CG
METTL3	CG	CG	CG	CG	CG	CG	CG	CG	CG	CG	CG	CG	CG	CG	CG	CG	CG	CG	CG	CG	CG	CG	CG	CG	CG	CG	CG	CG	CG	CG	CG	CG	CG	CG	CG	CG	CG	CG	CG	CG	CG	CG	CG	CG	CG	CG	CG	CG	CG
FKBP4	CG	CG	CG	TT	CG	CG	TT	CG	TT	CG	TT	CG	CG	CG	CG	TT	CG	CG	TT	CG	CG	TT	TT	CG	CG	CG	TT	TT	GA	CG	CG	CG	CG	TT	GA	CG	GA	CG	TT	p:74	GA	CG	TT	CG	h:79	GA	TT	CG	CG
EIF4G2	CC	CC	CC	CC	CC	CC	CC	CC	CC	CC	CC	CC	CC	CC	CC	CC	CC	CC	CC	CC	CC	CC	CC	CC	CC	CC	CC	CC	CC	CC	CC	CC	CC	CC	CC	CC	CC	CC	CC	CC	CC	CC	CC	CC	CC	CC	CC	CC	CC
CNBP	CC	CC	CC	CC	CC	Hepta:109	CC	CC	CC	CC	CC	CC	CC	CC	CC	CC	CC	CC	CC	CC	CC	CC	CC	CC	CC	CC	CC	CC	CC	CC	CC	CC	CC	CC	CC	CC	CC	CC	CC	CC	CC	TC	TC	TC	TC	TC	CC	TC	CC
RBM39	TT	TT	TT	TT	TT	TT	TT	TT	TT	TT	TT	TT	AG	AA	AG	AG	TT	TT	AA	AG	AG	AG	AG	AG	AG	AG	AG	AA	AG	TC	TC	AG	TC	p:89	TC	TC	AA	TC	TC	TT	TT	AG	AG	TC	TC	AA	AA	TC	AA
YWHAG	CG	CG	CG	CG	CG	CG	CG	CG	CG	CG	CG	CG	CG	CG	CG	CG	CG	CG	CG	CG	CG	CG	CG	CG	CG	CG	CG	CG	CG	CG	CG	CG	h:50	CG	CG	CG	CG	CG	CG	CG	CG	CG	CG	CG	CG	CG	CG	CG	CG
DDX42	CG	CG	CG	CG	CG	CG	CG	CG	CG	CG	CG	CG	CG	penta:48	CG	CG	CG	CG	CG	CG	CG	CG	CG	CG	CG	CG	CG	CG	CG	CG	CG	CG	CG	CG	CG	CG	CG	CG	CG	CG	CG	CG	CG	CG	CG	CG	CG	CG	CG
IGF2BP1	TT	TT	TT	TT	TT	TT	TT	TT	TT	TT	GT	TT	TT	GT	GT	TT	GT	TT	TT	TA	TA	TA	GT	TA	TA	TT	TA	TA	TA	GT	TA	TA	TA	TT	TT	TA	TA	TA	TA	GT	GT	TA	TA	TT	CG	TA	p:50	TT	CG
HNRNPM	TT	TT	TT	TT	TT	TT	TT	TT	TT	TT	TT	TT	TT	TT	CG	CG	CG	CG	TT	CG	CG	CG	CG	TT	CG	CG	CG	CG	TT	TT	CG	CG	TT	CG	CG	CG	TA	TA	TT	TA	TT	CG	TA	TA	h:107	TA	TA	CG	CG
GTF2F1	CG	GG	CG	CG	CG	GG	CG	CG	CG	GG	CG	CG	CG	CG	GG	CG	CG	CG	CG	CG	CG	GG	CG	CG	CG	CG	CG	CG	CG	GG	GG	CG	GG	CG	CG	CG	CG	TT	TT	TT	CG	CG	TT	GG	TT	TT	TT	GG	CG
U2AF1	CG	CG	CG	CG	CG	CG	CG	CG	CG	CG	CG	CG	CG	CG	CG	CG	CG	CG	CG	CG	CG	CG	CG	CG	CG	CG	CG	CG	CG	CG	CG	CG	CG	CG	CG	CG	CG	CG	CG	CG	CG	CG	CG	CG	CG	CG	CG	CG	CG
FMR1	AG	AG	AG	AG	AG	AG	GA	GA	GA	AG	GA	GA	AG	TA	TA	TA	AG	GA	TA	AG	AG	TA	TA	GA	TA	TA	TA	TA	AG	TA	TA	TA	GA	TA	TA	GA	AG	GA	TA	GA	TA	AG	AG	GA	GA	TA	TA	TA	AG
ILF3	TA	TA	TA	TA	TA	TA	TA	TA	TA	penta:45	TA	TA	TA	TA	TA	TA	TA	TA	TA	TA	TA	TA	TA	TA	TA	TA	TA	TA	TA	TA	TA	TA	TA	TA	TA	TA	TA	TA	TA	TA	TA	TA	TA	TA	TA	TA	p:108	TA	TA
SLTM	CG	CG	CG	CG	CG	CG	CG	CG	CG	CG	CG	CG	CG	CG	CG	CG	CG	CG	CG	CG	CG	CG	CG	CG	CG	CG	CG	CG	CG	CG	CG	CG	CG	CG	CG	CG	CG	CG	CG	CG	CG	CG	CG	CG	CG	CG	CG	CG	CG
RBM27	CG	CG	CG	CG	CG	CG	CG	CG	CG	CG	CG	CG	CG	CG	TT	CG	CG	CG	CG	TT	TT	CG	CG	TT	TT	CG	TT	CG	TT	TT	CG	TT	TT	TT	TT	CG	TT	CG	TT	CG	TT	CG	TT	TT	TT	CG	CG	CG	CG
SND1	GA	GA	GA	GA	GA	GA	GA	GA	GA	CG	CG	CG	CG	CG	CG	CG	GA	CG	GA	CG	CG	CG	CG	GA	GA	CG	GA	CG	GA	GA	GA	CG	CG	GA	GA	CG	CG	CG	CG	GA	GA	CG	GA	GA	CG	GA	CG	GA	GA
TIA1	TT	GA	GA	GA	GA	GA	GA	GA	GA	GA	GA	GA	GA	GA	GT	GT	GT	GA	GA	GT	GT	GT	GT	GT	GA	GT	GA	GA	GT	GT	CC	CC	CC	GT	CC	CC	CC	CC	GA	GG	CC	GG	GG	CC	GA	GG	GG	GG	CC
XRN2	TT	TT	TT	TT	TT	TT	TT	TT	TT	TT	TT	TT	TT	TT	TT	TT	hepta:7	TT	TT	TT	TT	TT	TT	TT	TT	TT	TA	TA	TA	TA	TA	TA	TA	TA	TA	TA	TA	TA	TT	TA	TT	TA	AT	p:41	AT	AT	TA	AT	TT
SRSF7	TT	CG	CG	CG	CG	CG	CG	CG	CG	CG	CG	CG	CG	CG	CG	CG	CG	CG	CG	CG	CG	CG	CG	CG	CG	CG	CG	CG	CG	CG	CG	CG	CG	CG	CG	CG	CG	CG	CG	CG	CG	CG	CG	CG	CG	CG	CG	CG	CG
AGO2	GA	GA	GA	GA	GA	GA	GA	GA	GA	GA	GA	GA	GA	GA	GA	GA	GA	GA	TT	TT	TT	GA	GA	TT	TT	TT	GA	TT	GA	TT	GA	GA	TT	GA	GA	TT	GA	TT	GA	TT	h:51	GA	GA	GA	TT	AG	GA	GA	p:47
LIN28	CG	CG	CG	CG	CG	CG	CG	CG	CG	CG	CG	CG	CG	CG	CG	CG	CG	CG	CG	CG	CG	CG	CG	CG	CG	CG	CG	CG	CG	CG	CG	CG	CG	CG	CG	CG	CG	CG	CG	CG	CG	CG	CG	CG	CG	CG	CG	CG	CG
LIN28A	TG	TG	TG	TG	TG	TG	TG	TG	TG	TG	TG	TG	TG	TG	TG	TG	TG	TG	TG	TG	TG	TG	TG	TG	TG	CA	TG	TG	TG	TG	TG	TG	TG	CT	TG	TG	TG	CA	TG	TG	TG	TG	TG	TG	TG	CT	TG	TG	p:89
ZNF184	TT	TA	TA	TA	TA	TA	TA	TA	TA	TA	TA	TA	TA	TA	TA	TA	TA	TA	TA	TA	TA	TA	TA	TA	TA	TA	TA	CG	TA	CG	CG	CG	CG	AT	AT	TA	AT	CG	TA	CG	AT	AT	CG	AT	AT	AT	AT	CG	TA
PCBP2	CG	CG	CG	CG	CG	CG	CG	CG	CG	CG	CG	CG	CG	CG	CG	CG	CG	CG	CG	CG	CG	CG	CG	CG	CG	CG	CG	CG	CG	CG	CG	CG	CG	CG	CG	CG	TT	TT	CG	TT	TT	CG	CG	CG	TT	TT	CG	CG	TT
AGO1-4	GA	GA	GA	GA	GA	GA	GA	GA	GA	GA	GA	GA	GA	GA	GA	GA	GA	GA	GA	GA	GA	GA	GA	GA	GA	GA	GA	GA	GA	GA	GA	GA	GA	GA	TT	TT	TT	GA	TT	TT	GA	TT	TT	TT	TT	GT	TT	TA	GT
ACIN1	CG	CG	CG	CG	CG	CG	CG	CG	CG	CG	CG	CG	CG	CG	CG	CG	CG	CG	CG	CG	CG	CG	CG	CG	CG	CG	CG	CG	CG	CG	CG	CG	CG	CG	CG	CG	TA	TA	TT	TA	p:103	h:40	TA	CG	CG	TA	CG	TT	TA
MSI2	TT	TT	TT	TT	TT	TT	TT	TT	TT	TT	TT	TT	TT	TT	TT	TT	TT	TT	TT	TT	TT	TT	TT	TT	TT	TT	CC	TT	CC	CC	TT	AT	CC	CC	CC	AT	TT	TT	AT	AT	AT	CG	CG	CG	AT	CG	CG	CG	CG
RBM47	TT	TA	TA	TA	TA	TA	TA	TA	TA	TA	TA	TA	TA	TA	TA	AT	TA	AT	AT	TA	TA	AT	AT	AT	AT	TA	TA	TA	GC	AT	AT	TA	AT	GC	GC	GC	GC	GC	TA	GC	GC	GC	TA	GC	AT	GC	AT	GC	TA
U2AF2	TT	TT	TT	TT	TT	TT	TT	TT	TT	TT	TT	TT	TT	TT	TA	TT	TA	TA	TA	TA	TA	TA	TA	TT	TT	TT	TA	TT	TA	TT	TA	TA	TA	TA	TT	TA	TT	TT	TT	TA	TA	CG	TA	CG	CG	TT	TA	CG	CG
AUH	AT	AT	AT	AT	AT	AT	AT	AT	CC	AT	CC	CC	CC	CC	AT	CC	AT	CC	CC	CC	CC	AT	AT	AT	CC	AT	CC	CC	CC	CC	TA	AT	CC	AG	AG	CC	CC	CC	AG	CC	TA	CC	AT	TA	AT	CC	CC	AG	CC
YTHDF1	CG	hepta:35	CG	CG	CG	CG	CG	CG	CG	CG	CG	CG	CG	CG	CG	CG	CG	CG	CG	CG	CG	CG	CG	CG	CG	CG	CG	CG	CG	CG	CG	CG	CG	CG	CG	CG	CG	CG	CG	CG	CG	h:102	CG	CG	CG	CG	CG	CG	CG
SRSF3	CT	CT	CT	TC	CT	CC	TC	CC	CC	CC	CC	TC	CT	CT	TC	CC	CC	TC	CT	CC	CC	TC	CC	CC	CT	CC	TC	TC	CT	CT	GT	GT	CC	GT	GT	TC	TC	TC	TC	CC	CC	CT	GT	GT	h:67	CC	TC	GT	GT
RBM47	TA	TA	TA	TA	TA	TA	TA	TA	TA	TA	TA	TA	TA	TA	TA	TA	TA	AC	AC	TA	TA	AC	TA	AC	AC	AC	TA	AC	AC	TA	AC	TT	TT	AC	TT	AC	AC	TT	AC	TT	TT	TT	TT	AC	AC	TT	TT	AC	h:104
ZC3H7B	TA	TA	penta:57	TA	TA	TA	TA	TA	TA	TA	TA	TA	AT	AT	AT	AT	TG	AT	TA	TA	TG	TG	AT	AT	AT	TA	AT	TG	TA	AT	AT	TG	TA	TG	TA	TG	AT	AT	TA	TG	TA	AT	AT	TA	AT	TA	GT	AG	AT
[truncated: 51 more columns]
