# Supplementary material for: RBPSpot: Learning on appropriate contextual information for RBP binding sites discovery
Source: iScience. 2021 Oct 30;24(12):103381. doi: 10.1016/j.isci.2021.103381 (PMC8605353; doi:10.1016/j.isci.2021.103381)
Supplement: Table S5. Machine learning statistics for all the RBP of set A, related to Figure 5 [file mmc5.xlsx]

## Sheet: Sheet1
Table S5: Machine learning statistics for all the RBP of set A.Related to Figure 5.
RBP	DEEP	WINDOW	SHALLOW_DI	SHALLOW_PENTA	SHALLOW_HEPTA	SHALLOW_ALL	MOTIF	NUMBER_OF_OCCURENCE	TOTAL_OCCURENCE	PERCENTAGE	LENGTH	Total_positive_instances	Total_negative_instances	positive_train	negative_train	positive_test	negative_test	true_positives	true_negatives	false_positives	false_negatives	accuracy	auc	precision	TPR/Sensitivity	TNR/Specificity	F1 Score	MCC
FXR2	91.88	103	86.54	63.32	88.72	79.19	AACCUAA	126880	151539	83.7275	7	126880	126880	88816	88816	38064	38064	32335	37611	453	5729	91.88	90.12	98.6184	84.95	98.81	91.2748	84.5753
MSI2	95.88	21	66.01	70.27	70.37	79.33	CUGGAGC	64262	72296	88.8874	7	64262	64262	44983	44983	19278	19278	17984	18983	295	1294	95.88	96.92	98.3861	93.29	98.47	95.7691	91.8809
ZC3H7B	95.89	18	65.47	77.19	80.85	79.43	ACUGGUUA	25953	29285	88.6245	8	25953	25953	18167	18167	7785	7785	7261	7668	117	524	95.89	94.62	98.4142	93.27	98.5	95.7726	91.8919
FUS	88.45	31	70.91	75.04	67.12	79.44	AUAGGUUU	531036	645312	82.2913	8	531036	531036	371725	371725	159311	159311	132339	149481	9830	26972	88.45	91.99	93.0857	83.07	93.83	87.7929	77.3483
KHDRBS1	94.02	17	82.26	65.9	81.88	79.48	AUGAAAGU	26381	34381	76.7313	8	26381	26381	18466	18466	7914	7914	7056	7823	91	858	94.02	90.9	98.7267	89.17	98.86	93.699	88.4249
MSI1	92.21	41	63.76	61.97	75.06	79.54	UAAUACC	2193	2615	83.8625	7	2193	2193	1535	1535	657	657	580	631	26	77	92.21	89.22	95.7096	88.3	96.13	91.8448	84.5779
DDX3X	90.07	69	80.59	60.77	83.89	79.7	UCUGGACA	1480	1722	85.9699	8	1480	1480	1036	1036	444	444	382	417	27	62	90.07	90.51	93.3985	86.16	93.98	89.5662	80.2045
IGF2BP2	90.57	19	88.43	71.62	67.62	79.93	CCUCAUUU	669796	858409	78.0276	8	669796	669796	468857	468857	200939	200939	174314	189666	11273	26625	90.57	94.68	93.9258	86.75	94.39	90.1952	81.3774
DDX42	92.39	74	80.83	66.27	85.18	80.46	GGGCAGC	47074	55199	85.2812	7	47074	47074	32951	32951	14122	14122	13115	12980	1142	1007	92.39	93.29	91.9899	92.87	91.92	92.4275	84.7865
XRN2	95.04	24	64.53	69.23	65.38	80.52	GCAGGGA	56134	65014	86.3419	7	56134	56134	39293	39293	16840	16840	15918	16090	750	922	95.04	93.13	95.5004	94.53	95.55	95.0101	90.076
SRSF3	95.02	21	70.41	72.84	71.52	80.61	CUUCUC	64677	65462	98.8012	6	64677	64677	45273	45273	19403	19403	17957	18914	489	1446	95.02	91.31	97.349	92.55	97.48	94.8876	90.137
CPSF6	92.85	17	69.54	66.45	70.22	80.62	CUGGAGU	57320	70950	80.7904	7	57320	57320	40124	40124	17196	17196	15754	16176	1020	1442	92.85	92.98	93.9192	91.62	94.07	92.7524	85.7085
IGF2BP1	90.95	41	87.09	70.33	81.53	80.63	UCAGGGG	275316	328783	83.7379	7	275316	275316	192721	192721	82594	82594	73178	77051	5543	9416	90.95	96.87	92.9587	88.6	93.29	90.7268	81.9787
FXR1	92.5	41	65.2	64.1	65.01	80.7	UGAAUA+CUGGAG	107568	125153	85.9492	6	107568	107568	75297	75297	32270	32270	27619	32079	191	4651	92.5	96.51	99.3132	85.59	99.41	91.9407	85.8189
QKI	94.43	41	81.49	68.1	72.46	80.93	UCACUUUU	31299	36535	85.6698	8	31299	31299	21909	21909	9389	9389	8910	8820	569	479	94.43	96.8	93.9973	94.9	93.95	94.4456	88.8421
SRSF9	93.63	51	85.09	78.53	86.95	80.95	CAGGAGA	97501	116201	83.9077	7	97501	97501	68250	68250	29250	29250	27471	27299	1951	1779	93.63	96.09	93.3689	93.92	93.33	93.6426	87.2494
GTF2F1	94.84	61	79.95	76.77	81.81	81.08	GCUGGAGA	105998	133901	79.1618	8	105998	105998	74198	74198	31799	31799	30174	30142	1657	1625	94.84	90.15	94.7944	94.89	94.79	94.8421	89.679
LSM11	90.355	17	71.19	69.49	68.86	81.21	UCUGGAGU	49126	65501	75.0005	8	49126	49126	34388	34388	14737	14737	12710	13920	817	2027	90.355	90.22	93.9602	86.25	94.46	89.9377	80.975
TNRC6A	89.52	31	64.55	76.6	67.11	81.76	AUCUGCAG	38961	52617	74.0464	8	38961	38961	27272	27272	11688	11688	9855	11069	619	1833	89.52	96.58	94.0901	84.32	94.71	88.936	79.451
SRSF7	91.73	61	84.65	65.27	85.24	81.84	CACCUGU	83233	114926	72.4236	7	83233	83233	58263	58263	24969	24969	21907	23900	1069	3062	91.73	89.81	95.3473	87.74	95.72	91.3839	83.7226
HNRNPK	92.96	31	72.74	69.18	70.84	82.22	UCCCUGA	122313	136916	89.3342	7	122313	122313	85619	85619	36693	36693	33665	34553	2140	3028	92.96	95.83	94.0232	91.75	94.17	92.8715	85.9407
NOP56	89.25	17	72.29	67.73	88.39	82.44	AUUCAUU	126777	154707	81.9466	7	126777	126777	88743	88743	38033	38033	32027	35865	2168	6006	89.25	90.75	93.6599	84.21	94.3	88.6831	78.911
ELAVL1	91.97	51	70.47	61.32	70.6	82.47	GGGCUG	345090	421919	81.7906	6	345090	345090	39509	39509	16932	16932	14881	16264	668	2051	91.97	94.62	95.7039	87.89	96.06	91.629	84.2231
TARDBP	93.68	19	66.62	60.44	80.85	82.5	AUGUUUA	167893	198369	84.6366	7	167893	167893	8842	8842	3789	3789	3392	3706	83	397	93.68	91.76	97.6115	89.53	97.83	93.3921	87.6332
RBFOX2	93.54	71	88.6	80.23	68.18	82.57	UGCAGGU	178774	216864	82.436	7	178774	178774	125142	125142	53632	53632	46933	53396	236	6699	93.54	90.73	99.4997	87.51	99.56	93.1201	87.7085
HNRNPC	95.25	51	85.37	68.45	86.72	82.58	UUUUGUAU	512947	539416	95.093	8	512947	512947	359063	359063	153884	153884	144204	148959	4925	9680	95.25	89.11	96.6975	93.71	96.8	95.1801	90.5523
PCBP2	91.92	17	68.58	67.84	82.11	82.63	CACUGGAG	80476	100595	80	8	80476	80476	56333	56333	24142	24142	21809	22575	1567	2333	91.92	93.41	93.2965	90.34	93.51	91.7926	83.8878
U2AF1	94.35	86	84.03	67.09	82.78	82.73	UCUUCU+ACCUGU	196032	210520	93.118	6	196032	196032	137222	137222	58809	58809	53845	57127	1682	4964	94.35	94.16	96.9708	91.56	97.14	94.1873	88.8375
LIN28A	95.69	21	75.59	64.41	74.89	82.86	AUUCUGA	35725	49600	72.0277	7	35725	35725	25007	25007	10717	10717	9290	10148	569	1427	90.69	92.32	95.7244	86.69	94.7	95.2625	81.6374
YTHDC2	95.77	64	75.36	65.67	68.31	83.66	UCUGAAA	1640	1848	88.78	7	1640	1640	1143	1143	489	489	456	480	9	33	95.77	90.09	98.0645	93.26	98.29	95.5975	91.5213
ALYREF	90.74	61	63.29	77.78	77.23	83.7	UUUCAU	5173	7640	67.7204	6	5173	5173	3901	3901	1671	1671	1456	1575	96	215	90.74	95.18	93.8144	87.19	94.29	90.3506	81.5956
HNRNPU	95.28	91	86.36	69.93	86.32	83.72	CCUGAGG	76922	95549	80.5058	7	76922	76922	53845	53845	23076	23076	21336	22639	437	1740	95.28	95.07	97.9929	92.46	98.11	95.1459	90.7107
METTL3	89.98	19	83.86	67.34	73.88	84.04	AUUUUAG	15665	18358	85.3338	7	15665	15665	10965	10965	4699	4699	3948	4507	192	751	89.98	90.76	95.3623	84.03	95.93	89.3314	80.5036
DICER1	92.69	56	66.87	77.86	82.45	84.54	GAUCAUCA	37079	42015	88.2521	8	37079	37079	25955	25955	11123	11123	10002	10618	505	1121	92.69	93.89	95.1937	89.93	95.46	92.4827	85.5129
CNBP	92.28	43	83.75	75.81	73.5	84.68	UCUGGAAU	92611	122393	75.6669	8	92611	92611	64827	64827	27783	27783	24421	26852	931	3362	92.28	92.57	96.3277	87.9	96.65	91.9206	84.8736
ACIN1	90.24	17	67.08	63.42	84.56	84.69	UUUCAGA	99594	125159	79.5745	7	99594	99594	69715	69715	29878	29878	25444	28479	1399	4434	90.24	93.63	94.7882	85.16	95.32	89.7163	80.8957
AGO1	93.62	95	73.29	72.85	85.6	84.9	CAACCAUU	96521	121488	79.449	8	96521	96521	67564	67564	28956	28956	26625	27592	1364	2331	93.62	90.73	95.1267	91.95	95.29	93.5113	87.2879
SND1	92.1	19	74.05	75.97	78.19	85.15	ACUUUA+GGGUCA	146875	169428	86.6887	6	146875	146875	102812	102812	44062	44062	39911	41255	2807	4151	92.1	89.52	93.429	90.58	93.63	91.982	84.2478
AGO2	88.8	31	74.12	63.69	85.54	85.21	GCUAUGAG	685442	764245	89.6888	8	685442	685442	479809	479809	205633	205633	171456	193747	11886	34177	88.8	89.21	93.517	83.38	94.22	88.1579	78.0594
DGCR8	95.09	23	80.69	78.68	69.62	85.58	AUCUGGAA	275371	350554	78.553	8	275371	275371	192760	192760	82611	82611	74110	78868	3743	8501	92.09	89.43	96.5263	89.71	95.47	94.8104	85.3204
TIAL1	93.45	19	66.88	60.54	69.96	85.59	UUUUAUUCU	32454	44538	72.8682	9	32454	32454	22717	22717	9736	9736	8609	9588	148	1127	93.45	93.14	98.3099	88.43	98.48	93.1055	87.347
LIN28	91.58	17	76.78	81.97	67.98	85.68	CUGGAGA	85352	103671	82.3306	7	85352	85352	59746	59746	25605	25605	23379	23518	2087	2226	91.58	92.49	91.8048	91.31	91.85	91.5549	83.1569
ILF3	89.88	91	68.91	80.81	78.99	85.73	UGGACG+UUGGUA	59874	64030	93.5093	6	59874	59874	41911	41911	17962	17962	15869	16419	1543	2093	89.88	94.86	91.1383	88.35	91.41	89.7213	79.7947
IGF2BP3	90.84	17	66.72	70.56	83.24	86.5	GUACUUU	173806	208890	83.2045	7	173806	173806	121664	121664	52141	52141	43308	51416	725	8833	90.84	90.85	98.3535	83.06	98.61	90.0618	82.6746
CAPRIN1	94.72	45	68.85	74.78	86.99	86.9	CUACAGUU	8748	9974	87.7116	8	8748	8748	6123	6123	2624	2624	2355	2615	9	269	94.72	93.63	99.6193	89.76	99.68	94.4266	89.8476
EIF4G2	95.07	63	69.5	72.69	82.47	86.9	CUGGAGUA	56442	66225	85.2283	8	56442	56442	241563	241563	103527	103527	99800	97046	6481	3727	95.07	94.22	93.902	96.4	93.74	95.1346	90.1717
HNRNPA1	88.65	17	73.96	74.74	79.06	87.25	UGAGAACC	367485	421821	87.1187	8	367485	367485	257239	257239	110246	110246	95473	99993	10253	14773	88.65	91.61	90.3023	86.6	90.7	88.4124	77.3649
AGO1-4	92.26	77	66.76	60.82	88.2	87.31	CACCUGU	732548	941224	77.8293	7	732548	732548	512784	512784	219764	219764	199457	206050	13714	20307	92.26	95.81	93.5667	90.76	93.76	92.1418	84.5574
ZNF184	93.95	33	86.35	67.99	65.59	87.45	CAGGAGAA	84201	106836	78.8137	8	84201	84201	58940	58940	25260	25260	23491	23969	1291	1769	93.95	92.45	94.7906	93	94.89	93.8851	87.9017
RBM27	89.3	51	70.18	63.51	74.07	87.59	CUGCAGA	33422	42791	78.1056	7	33422	33422	23395	23395	10026	10026	8695	9211	815	1331	89.3	93.95	91.4301	86.73	91.88	89.0152	78.6999
DIS3L2	90.89	45	70.96	71.87	78.97	88.07	ACAUUU	1219	1444	84.4595	6	1219	1219	853	853	365	365	308	354	11	57	90.89	91.2	96.5517	84.57	97.2	90.0585	82.0239
WTAP	89.56	83	79.7	63.18	73.56	88.4	CAACCAUU	15046	17227	87.3445	8	15046	15046	10532	10532	4513	4513	3936	4146	367	577	89.56	92.78	91.4711	87.22	91.89	89.2922	79.1684
PTBP1	93.13	17	84.86	65.14	76.58	88.43	AGAAUGG	338601	385615	87.808	7	338601	338601	237021	237021	101580	101580	96734	92478	9102	4846	93.13	93.17	91.3999	95.23	91.04	93.2754	86.3448
TIA1	89.96	61	75.29	62.85	74.66	88.61	UUCUGG	78471	102012	76.9234	6	78471	78471	54929	54929	23541	23541	20878	21476	2065	2663	89.96	93.4	90.9994	88.69	91.23	89.8288	79.9417
SLTM	95.09	17	78.54	62.66	72.22	88.64	GCAGGGAA	81880	94746	86.421	8	81880	81880	57316	57316	24564	24564	23254	23461	1103	1310	95.09	91.75	95.4715	94.67	95.51	95.0676	90.1799
HNRNPA2B1	91.9	49	73.96	74.05	66.44	88.86	CUGAGG	110325	140116	78.7381	6	110325	110325	77227	77227	33097	33097	28082	32746	351	5015	91.9	89.44	98.7655	84.85	98.94	91.2791	84.6316
YWHAG	93.09	51	84.24	74.32	73.27	89.11	ACUGGAGA	34521	45627	75.6599	8	34521	34521	24164	24164	10356	10356	9256	10024	332	1100	93.09	95.18	96.5373	89.38	96.8	92.8199	86.4102
HNRNPM	90.65	21	72.55	80.48	79.91	89.2	UGGGCUG	165308	187247	88.2835	7	165308	165308	115716	115716	49592	49592	43869	46041	3551	5723	90.65	92.57	92.5116	88.46	92.84	90.4404	81.3775
BCCIP	91.54	51	76.29	77.7	83.41	89.23	CGGGCAG	74934	82309	91.041	7	74934	74934	52453	52453	22480	22480	19389	21765	715	3091	91.54	93.55	96.4435	86.25	96.82	91.0624	83.5373
RANGAP1	91.44	41	63.61	76.38	85.29	89.34	AGGGCAG	83973	96730	86.8119	7	83973	83973	58781	58781	25191	25191	21787	24279	912	3404	91.44	91.74	95.9822	86.49	96.38	90.9877	83.2754
ADAR	93.32	21	80.95	66.74	76.92	89.54	CUGAGAG	32698	37924	86.2204	7	32698	32698	22888	22888	9809	9809	8935	9370	439	874	93.32	92.37	95.3168	91.1	95.53	93.1554	86.6996
AUH	91.44	17	66.97	66.32	70.49	89.54	CGCAGGGA	54670	73106	74.7826	8	54670	54670	38269	38269	16401	16401	14196	15797	604	2205	91.44	93.47	95.9189	86.56	96.32	90.9971	83.2707
AGO3	90.55	43	68.48	62.94	68.58	89.65	CCUCAUUU	15498	19044	81.38	8	15498	15498	10848	10848	4649	4649	3884	4534	115	765	90.55	92.97	97.1243	83.56	97.54	89.8242	81.8754
TROVE2	90.33	19	77.51	69.97	82.45	89.7	UCUGGAC	59824	79077	75.6532	7	59824	59824	41876	41876	17947	17947	15310	17112	835	2637	90.33	94.34	94.8281	85.31	95.35	89.8158	81.0638
AGO4	90.54	54	69.64	62.28	85.36	89.71	CAGGAGA	3854	4223	91.2621	7	3854	3854	2697	2697	1156	1156	961	1131	25	195	90.54	92.36	97.4645	83.2	97.87	89.7292	81.8588
MBNL2	89.69	21	73.62	60.8	75.46	89.9	AUAGCAG	28488	33329	85.4771	7	28488	28488	19941	19941	8546	8546	7411	7918	628	1135	89.69	92.95	92.1881	86.72	92.66	89.3699	79.5105
U2AF2	93.41	36	77.02	60.23	73.28	89.95	ACUUGGUA	711027	854620	83.1981	8	711027	711027	497719	497719	213308	213308	199229	199293	14015	14079	93.41	92.27	93.4277	93.4	93.43	93.4137	86.8294
SMNDC1	89.91	21	63.84	70.73	67.42	89.97	ACUGGAG	37029	48599	76.1938	7	37029	37029	25920	25920	11108	11108	9800	10172	936	1308	89.91	93.68	91.2817	88.23	91.58	89.7272	79.8431
FKBP4	91.53	51	85.8	82.01	68.1	89.98	GGAGUUA	13353	15200	87.8519	7	13353	13353	9347	9347	4005	4005	3566	3765	240	439	91.53	89.2	93.6942	89.05	94.02	91.3071	83.1489
FMR1	90.76	43	63.04	77.18	77.92	90.05	UCGUGAAU	544836	612593	88.9394	8	544836	544836	381385	381385	163451	163451	145177	151519	11932	18274	90.76	93.55	92.4053	88.82	92.7	90.5771	81.5813
YTHDF1	92.81	23	74.54	63.52	79.32	90.49	CUUCAC	40032	55325	72.358	6	40032	40032	1148	1148	492	492	450	462	30	42	92.81	94.21	93.75	91.6	94.02	92.5926	85.3913
RBM39	93.69	21	76.69	79.77	66.55	90.63	CUGGAGA	1121	1231	91.08	7	1121	1121	784	784	336	336	311	317	19	25	93.69	90.33	94.2424	92.75	94.63	93.3934	86.9186
HNRNPUL1	92.54	41	86.82	66.49	71.2	90.65	CUGGAGUU	65174	85586	76.1508	8	65174	65174	45621	45621	19552	19552	17798	18388	1164	1754	92.54	91.06	93.8614	91.03	94.05	92.4235	85.1145
RBM47	92.12	41	82.1	73.17	69.09	90.81	UUUCAGU	80234	81301	98.6888	7	80234	80234	56163	56163	24070	24070	20977	23367	703	3093	92.12	89.06	96.7574	87.15	97.08	91.7027	84.6476
