# Supplementary material for: RBPSpot: Learning on appropriate contextual information for RBP binding sites discovery
Source: iScience. 2021 Oct 30;24(12):103381. doi: 10.1016/j.isci.2021.103381 (PMC8605353; doi:10.1016/j.isci.2021.103381)
Supplement: Table S6. Machine learning statistics for all the RBP of set, related to Figure 5 [file mmc6.xlsx]

## Sheet: Sheet1
Table S6: Machine learning statistics for all the RBP of set . Related to Figure 5.
RBP	DEEP	WINDOW	SHALLOW_DI	SHALLOW_PENTA	SHALLOW_HEPTA	SHALLOW_ALL	MOTIF	NUMBER_OF_OCCURENCE	TOTAL_OCCURENCE	PERCENTAGE	LENGTH	Total_positive_instances	Total_negative_instances	positive_train	negative_train	positive_test	negative_test	true_positives	true_negatives	false_positives	false_negatives	accuracy	auc	precision	TPR/Sensitivity/Recall	TNR/Specificity	F1 Score	MCC
DHX9	0.5913	71	0.614671	0.555771	0.726645	0.762675	CUUGCAGA	80277	91461	87.7727	8	80277	80277	56193	56193	24082	24082	6776	21702	17306	2380	0.5913	0.6757	0.7401	0.281398	0.901165	40.7726	23.261
UPF1	0.6794	31	0.661336	0.588574	0.58698	0.672289	AUUUCAU	50259	64229	78.25	7	50259	50259	35181	35181	15076	15076	11888	8599	3188	6477	0.6794	0.7527	0.6473	0.788543	0.570349	71.0984	36.7773
MOV10	0.701	17	0.6546	0.587904	0.572374	0.663405	CUGAAAU	249109	292794	85.08	7	249109	249109	174376	174376	74731	74731	49911	54864	24820	19867	0.701	0.7746	0.7153	0.667875	0.734155	69.0767	40.2915
CSTF2T	0.7294	41	0.733815	0.680387	0.643698	0.737675	CCUGGAGA	311332	368298	84.5327	8	311332	311332	217932	217932	93398	93398	74205	62051	19193	31347	0.7294	0.8102	0.703	0.794504	0.664374	74.5966	46.281
FAM120A	0.7307	21	0.712773	0.660422	0.630987	0.727628	CCUGGAGA	78723	112388	70.0458	8	78723	78723	55106	55106	23615	23615	14510	20002	9105	3613	0.7307	0.8273	0.8006	0.614415	0.846988	69.529	47.4453
RBM22	0.7352	51	0.710274	0.608185	0.760993	0.817548	UCUGCAG	42168	48077	87.71	7	42168	42168	29517	29517	12649	12649	9481	9118	3168	3531	0.7352	0.8199	0.7286	0.749564	0.720819	73.8942	47.0587
CBX7	0.746	91	0.667265	0.620628	0.92287	0.904036	UGAUUCUGG	5977	7098	84.2177	9	5977	5977	4183	4183	1792	1792	1409	1265	383	527	0.746	0.8226	0.7276	0.786355	0.705566	75.5901	49.3784
KHSRP	0.7502	41	0.7344	0.635467	0.6984	0.7928	CUUGUGAU	72115	97300	74.1165	8	72115	72115	50480	50480	21633	21633	16954	15505	4679	6128	0.7502	0.8153	0.7345	0.783676	0.716724	75.8314	50.1566
SAFB2	0.7625	41	0.738985	0.646802	0.682741	0.793786	UGCAGAGG	50418	69799	72.2344	8	50418	50418	35292	35292	15124	15124	13635	9430	1489	5694	0.7625	0.861	0.7054	0.901503	0.623477	79.1513	54.6612
EIF4A3	0.7742	17	0.758594	0.715569	0.663707	0.760306	UCUGAAGG	228148	264027	86.4108	8	228148	228148	159703	159703	68443	68443	54058	51922	14385	16521	0.7742	0.8587	0.7659	0.789827	0.758613	77.769	54.8709
KHDRBS2	0.7756	19	0.674623	0.621807	0.632421	0.707481	UCUUAAGA	56029	62160	90.1368	8	56029	56029	39220	39220	16807	16807	11759	14313	5048	2494	0.7756	0.8345	0.825	0.699644	0.8516	75.718	55.7736
DDX54	0.7803	19	0.774205	0.715145	0.662263	0.775508	UCUGCAAG	421956	479426	88.0127	8	421956	421956	295369	295369	126585	126585	87387	110166	39198	16419	0.7803	0.869	0.8418	0.690344	0.870292	75.8597	56.9939
CELF2	0.7806	41	0.704309	0.610698	0.741456	0.798663	UGUCUGCUUU	71097	97617	72.8328	10	71097	71097	49767	49767	21328	21328	16620	16676	4708	4652	0.7806	0.8521	0.7813	0.779264	0.781865	78.0282	56.1142
TAF15	0.7823	17	0.711058	0.642733	0.615102	0.919623	AUUCCUG	603834	776536	77.76	7	603834	603834	422683	422683	181149	181149	135773	147663	45376	33486	0.7823	0.8437	0.8022	0.749508	0.815143	77.4942	56.5877
SRSF1	0.791	19	0.798825	0.746383	0.676754	0.804402	CCUGGAGA	371689	484251	76.7555	8	371689	371689	260182	260182	111505	111505	98484	77911	13021	33594	0.791	0.8797	0.7456	0.88322	0.698717	80.8628	59.2112
LIN28B	0.7931	17	0.74306	0.67036	0.633134	0.74866	UCUGCAA	193972	222369	87.23	7	193972	193972	135780	135780	58190	58190	44050	48256	14140	9934	0.7931	0.8621	0.816	0.756992	0.829279	78.5387	58.7824
NONO	0.7965	41	0.769382	0.703018	0.720948	0.820204	GGCCCUG	58277	67001	86.98	7	58277	58277	40793	40793	17482	17482	13840	14100	3642	3382	0.7991	0.8705	0.8036	0.79165	0.806546	79.7603	59.8281
FBL	0.7966	19	0.78909	0.73338	0.67506	0.791983	UCUGCAGG	444510	605759	73.3807	8	444510	444510	311157	311157	133352	133352	112128	100338	21224	33014	0.7966	0.8755	0.7725	0.840842	0.752428	80.5245	59.5604
NOP58	0.7981	17	0.756593	0.691793	0.639984	0.75905	CUCAAGAA	386421	509340	75.867	8	386421	386421	270494	270494	115925	115925	92816	92216	23109	23709	0.7981	0.8689	0.7965	0.800653	0.79548	79.8589	59.6143
RNF219	0.8014	31	0.740265	0.647629	0.715808	0.809784	CUGCAGA	20421	23039	88.64	7	20421	20421	14294	14294	6125	6125	5436	4383	689	1742	0.8014	0.878	0.7572	0.887401	0.715496	81.7259	61.2217
SBDS	0.8033	71	0.765544	0.643907	0.787022	0.843736	AGCCCUG	11643	13285	87.64	7	11643	11643	8150	8150	3491	3491	2857	2752	634	739	0.8033	0.8877	0.7945	0.818182	0.788331	80.6265	60.6978
RTCB	0.8038	41	0.751964	0.631873	0.7747	0.824928	UCUCCAG	9480	10387	91.27	7	9480	9480	6636	6636	2843	2843	2382	2188	461	655	0.8038	0.8841	0.7844	0.837883	0.769644	81.0204	60.8876
BUD13	0.8191	21	0.803309	0.722825	0.671125	0.80963	CCUGCAGG	114771	154638	74.2194	8	114771	114771	80339	80339	34430	34430	24969	31433	9461	2997	0.8191	0.9076	0.8928	0.725202	0.91293	80.034	64.9718
MBNL1	0.8219	71	0.771327	0.701422	0.917062	0.945498	GUCCCUGCU	3626	4300	84.3431	9	3626	3626	2538	2538	1086	1086	722	1063	364	23	0.8219	0.9441	0.9689	0.665083	0.978622	78.864	67.7933
GNL3	0.8235	21	0.745548	0.659142	0.679381	0.792546	CUGGAGA	29810	34768	85.74	7	29810	29810	20867	20867	8942	8942	7674	7054	1268	1888	0.8235	0.8703	0.8025	0.858116	0.788828	82.9442	64.862
LARP4B	0.8238	31	0.65788	0.579921	0.864835	0.878295	AACUUCUG	21020	26950	77.9995	8	21020	21020	14713	14713	6305	6305	5308	5081	997	1224	0.8238	0.871	0.8126	0.841751	0.805836	82.6984	64.816
LARP7	0.8259	41	0.784207	0.720687	0.744181	0.832173	CCUGGAGC	30001	38747	77.428	8	30001	30001	21000	21000	8999	8999	7733	7133	1266	1866	0.8259	0.9051	0.8056	0.859225	0.792646	83.1595	65.3415
NUMA1	0.8345	21	0.770948	0.699266	0.72094	0.817091	GGGGCAGC	56567	70951	79.7274	8	56567	56567	39596	39596	16969	16969	14540	13781	2429	3188	0.8345	0.8688	0.8201	0.856843	0.812096	83.8113	66.9655
NPM1	0.8412	17	0.735939	0.647387	0.696051	0.802154	CUGCAGA	9885	11452	86.32	7	9885	9885	6919	6919	2964	2964	2396	2592	568	372	0.8412	0.8862	0.8653	0.808245	0.874202	83.6008	68.4359
RBM6	0.8482	61	0.698712	0.639247	0.925669	0.925595	UUCUGAACA	6853	9556	71.715	9	6853	6853	4797	4797	2054	2054	1785	1700	269	354	0.8482	0.9065	0.8343	0.869048	0.827381	85.1419	69.7287
RC3H1	0.855	19	0.674178	0.576279	0.709044	0.755901	AAUUCUGU	11748	14787	79.4513	8	11748	11748	8223	8223	3523	3523	2957	3068	566	455	0.855	0.894	0.8666	0.839171	0.87085	85.2776	71.0543
TARBP2	0.863	61	0.71645	0.681818	0.928571	0.937093	CUGAAAAAAG	12632	15261	82.7772	10	12632	12632	8842	8842	3788	3788	3426	3113	362	675	0.863	0.9295	0.8353	0.904348	0.821739	86.8551	72.8733
SF3B4	0.8671	21	0.800546	0.68479	0.711001	0.837962	GCCUGAGG	76632	98612	77.7111	8	76632	76632	53642	53642	22988	22988	19082	20784	3906	2204	0.8671	0.9102	0.8964	0.830053	0.904112	86.1996	73.623
RBM5	0.8678	19	0.680687	0.624255	0.825797	0.828952	UUCUGGA	24504	26406	92.8	7	24504	24504	17152	17152	7350	7350	6392	6366	958	984	0.8678	0.9186	0.8665	0.869565	0.866059	86.8124	73.5787
AIFM1	0.8713	31	0.83611	0.765641	0.790717	0.864672	GGAGCCCG	34286	41511	82.5968	8	34286	34286	24000	24000	10284	10284	9011	8910	1273	1374	0.8713	0.9341	0.8677	0.876212	0.866349	87.1934	74.2646
DKC1	0.8759	17	0.755714	0.660952	0.794048	0.832381	UCUGCCG	230672	286906	80.4	7	230672	230672	161470	161470	69200	69200	60958	60266	8242	8934	0.8759	0.9298	0.8722	0.880896	0.870891	87.6513	75.1829
TRA2A	0.8793	17	0.819159	0.758848	0.684032	0.833323	CCUGGAGA	102676	136158	75.4097	8	102676	102676	71873	71873	30801	30801	26539	27628	4262	3173	0.8793	0.921	0.8932	0.861601	0.896965	87.7134	75.9086
KHDRBS3	0.881	17	0.745849	0.677397	0.819044	0.848526	UUCUUAAAU	31909	43623	73.1479	9	26381	26381	18466	18466	7913	7913	6975	6969	938	944	0.881	0.9271	0.8808	0.881356	0.880678	88.1127	76.2164
EIF4A1	0.8825	91	0.905747	0.85977	0.974713	0.967816	GCCUGCAG	997	1175	84.8946	8	997	997	697	697	298	298	253	274	45	24	0.8825	0.9374	0.9109	0.847926	0.917051	88	77.0372
RBM10	0.8903	61	0.728905	0.664273	0.956912	0.962298	CUGAAGU	9981	11240	88.8	7	9981	9981	6986	6986	2993	2993	2649	2681	344	312	0.8903	0.9461	0.8945	0.884892	0.895683	88.9822	78.0867
HNRNPL	0.891	17	0.72797	0.59505	0.769802	0.822772	UUCACACU	148967	167577	88.8948	8	148967	148967	104276	104276	44689	44689	39532	40108	5157	4581	0.891	0.9313	0.8961	0.884596	0.897474	89.034	78.2159
EWSR1	0.8936	17	0.78455	0.600602	0.701757	0.832515	AUCUUCAA	102764	123545	83.1793	8	102764	102764	71934	71934	30828	30828	27558	27539	3270	3289	0.8936	0.9249	0.8934	0.89392	0.893287	89.3652	78.7239
SRSF10	0.899	17	0.817027	0.703864	0.6926	0.854355	AAGACUG	40385	48101	83.96	7	40385	40385	28269	28269	12114	12114	10972	10810	1142	1304	0.899	0.9284	0.8937	0.905685	0.892324	89.9713	79.8156
PRPF8	0.8996	19	0.743493	0.60266	0.801619	0.854829	GCAGGUCA	181269	242583	74.7244	8	181269	181269	126888	126888	54379	54379	48998	48841	5381	5538	0.8996	0.9416	0.8984	0.901042	0.898148	89.9748	79.9209
SLBP	0.902	19	0.738851	0.612245	0.820106	0.870748	CCUGGAGG	9892	14025	70.5327	8	9892	9892	6924	6924	2966	2966	2659	2693	307	273	0.902	0.954	0.9067	0.896369	0.907716	90.1662	80.4503
ALKBH5	0.9054	17	0.666667	0.630631	0.951952	0.903964	UCUGCAG	1447	1569	92.27	7	1447	1447	1012	1012	433	433	398	387	35	46	0.9054	0.9696	0.8947	0.918919	0.891892	90.764	81.3195
SF3A3	0.9066	41	0.720721	0.744745	0.916547	0.932973	CUGCAGA	61882	70241	88.1	7	61882	61882	43317	43317	18563	18563	15656	18004	2907	559	0.9066	0.9762	0.9655	0.843373	0.96988	90.0339	81.987
YTHDC1	0.9087	17	0.777669	0.625981	0.759027	0.85106	ACCUCUG	68769	78459	87.65	7	40032	40032	28022	28022	12008	12008	10839	10985	1169	1023	0.9087	0.9438	0.9138	0.902631	0.914802	90.8169	81.7515
HNRNPD	0.9096	17	0.898116	0.665129	0.812764	0.940408	UAUUUACU	33351	41706	79.9668	8	33351	33351	23345	23345	10004	10004	9189	9012	815	992	0.9096	0.9422	0.9025	0.918462	0.900769	91.0478	81.9501
METTL14	0.9153	51	0.81338	0.611796	0.920775	0.926937	UCUCCAG	12992	15174	85.62	7	12992	12992	9094	9094	3896	3896	3704	3429	192	467	0.9153	0.9602	0.888	0.950617	0.880071	91.8309	83.293
YTHDF2	0.9176	61	0.810695	0.719786	0.935829	0.95508	CCUUCACC	1633	2284	71.5335	8	1633	1633	1143	1143	488	488	440	456	48	32	0.9176	0.9683	0.9314	0.901499	0.933619	91.6667	83.6515
EIF4G1	0.9202	17	0.723173	0.648852	0.834656	0.864718	UCUGAAC	5424	7334	73.9622	7	5424	5424	3796	3796	1626	1626	1501	1492	125	134	0.9202	0.9696	0.9178	0.923141	0.917293	92.0577	84.0726
VIM	0.9202	19	0.828061	0.734718	0.806132	0.887832	CGAGGCCG	18902	23776	79.5038	8	18902	18902	13231	13231	5669	5669	5139	5295	530	374	0.9202	0.9509	0.9321	0.906444	0.934006	91.9156	84.0855
ZFP36	0.923	17	0.871091	0.743707	0.896262	0.952708	AUUUAUUAUU	3526	4504	78.2874	10	3526	3526	2468	2468	1056	1056	987	963	69	93	0.923	0.9567	0.91340.9134	0.934351	0.91145	92.4157	84.681
PUM2	0.9232	21	0.814618	0.718661	0.846468	0.895059	ACUUUAUAUA	5107	7232	70.63	10	5107	5107	3574	3574	1531	1531	1409	1419	122	112	0.9232	0.9618	0.926	0.919935	0.926471	92.3329	84.7177
ELAVL3	0.9308	21	0.786364	0.745455	0.913636	0.935455	UUUUCUG	27607	33254	83.02	7	27607	27607	19324	19324	8281	8281	7663	7754	618	527	0.9308	0.9799	0.9355	0.925319	0.936248	93.0484	86.1784
NCBP3	0.9367	21	0.778714	0.649104	0.927292	0.937829	CUCCAGG	2061	2338	88.18	7	2061	2061	1442	1442	617	617	582	574	35	43	0.9367	0.9881	0.9312	0.943038	0.93038	93.7198	87.3655
