# Supplementary material for: RBPSpot: Learning on appropriate contextual information for RBP binding sites discovery
Source: iScience. 2021 Oct 30;24(12):103381. doi: 10.1016/j.isci.2021.103381 (PMC8605353; doi:10.1016/j.isci.2021.103381)
Supplement: Table S7. Benchmarking evaluation for RBPSpot on different composition of dataset, related to Figure 8 [file mmc7.xlsx]

## Sheet: Sheet1
Table S7: Benchmarking evaluation for RBPSpot on different composition of dataset.Related to Figure 8.
RBPSpot train and RBPSpot test																RBPSpot train and Graphprot test
RBP	P	N	TP	TN	FP	FN	SE	SP	TOTAL	P+N	ACC	AUC	F1	MCC		RBP	P	N	TP	TN	FP	FN	SE	SP	TOTAL	P+N	ACC	AUROC	F1	MCC
AIFM1	10284	10284	9011	8910	1273	1374	87.6212	86.6349	17921	20568	87.13	93.41	87.1934	74.2646		ALKBH5	134	132	125	127	7	7	93.28	96.21	252	266	94.73	0.943	94.697	89.4731
ALKBH5	433	433	398	387	35	46	91.8919	89.1892	785	866	90.54	96.96	90.764	81.3195		EWSR1	500	500	443	458	42	57	88.6	91.6	901	1000	90.1	0.946	89.9492	80.2361
BUD13	34430	34430	24969	31433	9461	2997	72.5202	91.293	56402	68860	81.91	90.76	80.034	64.9718		MOV10	500	500	471	477	23	29	94.2	95.4	948	1000	94.8	0.961	94.7686	89.6065
CBX7	1792	1792	1409	1265	383	527	78.6355	70.5566	2674	3584	74.6	82.26	75.5901	49.3784		TAF15	500	500	435	471	29	65	87	94.2	906	1000	90.6	0.953	90.249	81.4113
CELF2	21328	21328	16620	16676	4708	4652	77.9264	78.1865	33296	42656	78.06	85.21	78.0282	56.1142		PUM2	500	500	424	483	17	76	84.8	96.6	907	1000	90.7	0.939	90.1169	81.9727
CSTF2T	93398	93398	74205	62051	19193	31347	79.4504	66.4374	136256	186796	72.94	81.02	74.5966	46.281		CAPRIN1	500	500	441	467	33	59	88.2	93.4	908	1000	90.8	0.949	90.5544	81.7105
DDX54	126585	126585	87387	110166	39198	16419	69.0344	87.0292	197553	253170	78.03	86.9	75.8597	56.9939		AGO2	500	500	450	455	45	50	90	91	905	1000	90.5	0.924	90.4523	81.0041
DHX9	24082	24082	6776	21702	17306	2380	28.1398	90.1165	28478	48164	59.13	67.57	40.7726	23.261		HNRNPC	500	500	442	460	40	58	88.4	92	902	1000	90.2	0.946	90.0204	80.4521
DKC1	69200	69200	60958	60266	8242	8934	88.0896	87.0891	121224	138400	87.59	92.98	87.6513	75.1829		TIAL1	500	500	456	465	35	44	91.2	93	921	1000	92.1	0.946	92.0283	84.2136
EIF4A1	298	298	253	274	45	24	84.7926	91.7051	527	596	88.25	93.74	88	77.0372		TIA1	500	500	446	460	40	54	89.2	92	906	1000	90.6	0.949	90.4665	81.2318
EIF4A3	68443	68443	54058	51922	14385	16521	78.9827	75.8613	105980	136886	77.42	85.87	77.769	54.8709		ELAVL1	500	500	459	468	32	41	91.8	93.6	927	1000	92.7	0.969	92.6337	85.4138
EIF4G1	1626	1626	1501	1492	125	134	92.3141	91.7293	2993	3252	92.02	96.96	92.0577	84.0726		FUS	500	500	465	459	41	35	93	91.8	924	1000	92.4	0.967	92.4453	84.8061
ELAVL3	8281	8281	7663	7754	618	527	92.5319	93.6248	15417	16562	93.08	97.99	93.0484	86.1784		QKI	500	500	446	469	31	54	89.2	93.8	915	1000	91.5	0.969	91.2999	83.088
EWSR1	30828	30828	27558	27539	3270	3289	89.392	89.3287	55097	61656	89.36	92.49	89.3652	78.7239		ZC3H7B	500	500	455	456	44	45	91	91.2	911	1000	91.1	0.935	91.0911	82.2002
FAM120A	23615	23615	14510	20002	9105	3613	61.4415	84.6988	34512	47230	73.07	82.73	69.529	47.4453
FBL	133352	133352	112128	100338	21224	33014	84.0842	75.2428	212466	266704	79.66	87.55	80.5245	59.5604		Graphprot train and RBPSpot test																Their train our test MACHINE LEARNING
GNL3	8942	8942	7674	7054	1268	1888	85.8116	78.8828	14728	17884	82.35	87.03	82.9442	64.862		RBP	P	N	TP	TN	FP	FN	SE	SP	TOTAL	P+N	ACC	AUROC	F1	MCC		RBP	P	N	TP	TN	FP	FN	SE	SP	TOTAL	P+N	ACC	AUROC
HNRNPD	10004	10004	9189	9012	815	992	91.8462	90.0769	18201	20008	90.96	94.22	91.0478	81.9501		ALKBH5	433	433	401	326	107	32	92.6097	75.2887	727	866	83.9492	0.862046	85.2285	68.9404		ALKBH5	433	433	398	345	88	35	91.9169	79.6767	743	866	85.7968	0.883754
HNRNPL	44689	44689	39532	40108	5157	4581	88.4596	89.7474	79640	89378	89.1	93.13	89.034	78.2159		EWSR1	30828	30828	27288	25687	5141	3540	88.5169	83.3236	52975	61656	85.9203	0.889569	86.2766	71.9376		EWSR1	30828	30828	27301	25901	4927	3527	88.5591	84.0178	53202	61656	86.2884	0.893797
KHDRBS2	16807	16807	11759	14313	5048	2494	69.9644	85.16	26072	33614	77.56	83.45	75.718	55.7736		MOV10	74731	74731	65835	62478	12253	8896	88.096	83.6039	128313	149462	85.8499	0.879859	86.1608	71.7723		MOV10	74731	74731	67528	63354	11377	7203	90.3614	84.7761	130882	149462	87.5687	0.920802
KHDRBS3	7913	7913	6975	6969	938	944	88.1356	88.0678	13944	15826	88.1	92.71	88.1127	76.2164		TAF15	181149	181149	156362	158273	22876	24787	86.3168	87.3717	314635	362298	86.8443	0.898263	86.7745	73.6926		TAF15	181149	181149	158245	154759	26390	22904	87.3563	85.4319	313004	362298	86.3941	0.89244
KHSRP	21633	21633	16954	15505	4679	6128	78.3676	71.6724	32459	43266	75.02	81.53	75.8314	50.1566		PUM2	1531	1531	1439	1212	319	92	93.9909	79.1639	2651	3062	86.5774	0.888911	87.5038	73.9724		PUM2	1531	1531	1426	1316	215	105	93.1417	85.9569	2742	3062	89.5493	0.917007
LARP4B	6305	6305	5308	5081	997	1224	84.1751	80.5836	10389	12610	82.38	87.1	82.6984	64.816		CAPRIN1	2624	2624	2414	2201	423	210	91.997	83.8796	4615	5248	87.9383	0.917078	88.4087	76.1277		CAPRIN1	2624	2624	2429	2347	277	195	92.5686	89.4436	4776	5248	91.0061	0.954711
LARP7	8999	8999	7733	7133	1266	1866	85.9225	79.2646	14866	17998	82.59	90.51	83.1595	65.3415		AGO2	205633	205633	177069	175857	29776	28564	86.1092	85.5198	352926	411266	85.8145	0.901819	85.8562	71.6303		AGO2	205633	205633	175236	175498	30135	30397	85.2178	85.3453	350734	411266	85.2815	0.887695
LIN28B	58190	58190	44050	48256	14140	9934	75.6992	82.9279	92306	116380	79.31	86.21	78.5387	58.7824		HNRNPC	153884	153884	134110	129923	23961	19774	87.1501	84.4292	264033	307768	85.7896	0.896697	85.9803	71.6058		HNRNPC	153884	153884	135215	130245	23639	18669	87.8681	84.6384	265460	307768	86.2533	0.887229
MBNL1	1086	1086	722	1063	364	23	66.5083	97.8622	1785	2172	82.19	94.41	78.864	67.7933		TIAL1	9736	9736	8330	8066	1670	1406	85.5588	82.8472	16396	19472	84.203	0.864251	84.4143	68.4311		TIAL1	9736	9736	8399	8195	1541	1337	86.2675	84.1721	16594	19472	85.2198	0.890016
METTL14	3896	3896	3704	3429	192	467	95.0617	88.0071	7133	7792	91.53	96.02	91.8309	83.293		TIA1	23541	23541	20347	20531	3010	3194	86.4322	87.2138	40878	47082	86.823	0.909052	86.7713	73.6482		TIA1	23541	23541	19987	20439	3102	3554	84.9029	86.823	40426	47082	85.863	0.904498
MOV10	74731	74731	49911	54864	24820	19867	66.7875	73.4155	104775	149462	70.1	77.46	69.0767	40.2915		ELAVL1	16932	16932	15055	14705	2227	1877	88.9145	86.8474	29760	33864	87.8809	0.909408	88.0049	75.7781		ELAVL1	16932	16932	15543	14852	2080	1389	91.7966	87.7156	30395	33864	89.7561	0.930968
NCBP3	617	617	582	574	35	43	94.3038	93.038	1156	1234	93.67	98.81	93.7198	87.3655		FUS	159311	159311	134399	139624	19687	24912	84.3627	87.6424	274023	318622	86.0025	0.881215	85.7692	72.0438		FUS	159311	159311	134568	140658	18653	24743	84.4687	88.2915	275226	318622	86.3801	0.883851
NONO	17482	17482	13840	14100	3642	3382	79.165	80.6546	27940	34964	79.65	87.05	79.7603	59.8281		QKI	9389	9389	8255	7781	1608	1134	87.922	82.8736	16036	18778	85.3978	0.879281	85.7573	70.886		QKI	9389	9389	8124	8245	1144	1265	86.5268	87.8155	16369	18778	87.1712	0.894995
NOP58	115925	115925	92816	92216	23109	23709	80.0653	79.548	185032	231850	79.81	86.89	79.8589	59.6143		ZC3H7B	7785	7785	6915	6643	1142	870	88.8247	85.3308	13558	15570	87.0777	0.908177	87.2996	74.2007		ZC3H7B	7785	7785	7115	6958	827	670	91.3937	89.377	14073	15570	90.3854	0.92642
NPM1	2964	2964	2396	2592	568	372	80.8245	87.4202	4988	5928	84.12	88.62	83.6008	68.4359
NUMA1	16969	16969	14540	13781	2429	3188	85.6843	81.2096	28321	33938	83.45	86.88	83.8113	66.9655		Graphprot train and Graphprot test																Their Train Their Test MACHINE LEARNING
PRPF8	54379	54379	48998	48841	5381	5538	90.1042	89.8148	97839	108758	89.96	94.16	89.9748	79.9209		RBP	P	N	TP	TN	FP	FN	SE	SP	TOTAL	P+N	ACC	AUROC	F1	MCC		RBP	P	N	TP	TN	FP	FN	SE	SP	TOTAL	P+N	ACC	AUROC
PUM2	1531	1531	1409	1419	122	112	91.9935	92.6471	2828	3062	92.32	96.18	92.3329	84.7177		ALKBH5	134	132	124	120	12	10	92.53	90.9	244	266	91.72	0.936173	91.8519	83.4653		ALKBH5	134	132	122	121	11	12	91.04	91.66	243	266	91.35	0.942865
RBM10	2993	2993	2649	2681	344	312	88.4892	89.5683	5330	5986	89.03	94.61	88.9822	78.0867		EWSR1	500	500	432	426	74	68	86.4	85.2	858	1000	85.8	0.887571	85.8847	71.6052		EWSR1	500	500	437	427	73	63	87.4	85.4	864	1000	86.4	0.894505
RBM22	12649	12649	9481	9118	3168	3531	74.9564	72.0819	18599	25298	73.52	81.99	73.8942	47.0587		MOV10	500	500	441	425	75	59	88.2	85	866	1000	86.6	0.887256	86.811	73.2375		MOV10	500	500	435	429	71	65	87	85.8	864	1000	86.4	0.89717
RBM5	7350	7350	6392	6366	958	984	86.9565	86.6059	12758	14700	86.78	91.86	86.8124	73.5787		TAF15	500	500	431	421	79	69	86.2	84.2	852	1000	85.2	0.883415	85.3465	70.4141		TAF15	500	500	429	426	74	71	85.8	85.2	855	1000	85.5	0.89199
RBM6	2054	2054	1785	1700	269	354	86.9048	82.7381	3485	4108	84.82	90.65	85.1419	69.7287		PUM2	500	500	444	426	74	56	88.8	85.2	870	1000	87	0.902092	87.2299	74.048		PUM2	500	500	439	429	71	61	87.8	85.8	868	1000	86.8	0.910367
RC3H1	3523	3523	2957	3068	566	455	83.9171	87.085	6025	7046	85.5	89.4	85.2776	71.0543		CAPRIN1	500	500	423	439	61	77	84.6	87.8	862	1000	86.2	0.90789	85.9756	72.4371		CAPRIN1	500	500	427	440	60	73	85.4	88	867	1000	86.7	0.917706
RNF219	6125	6125	5436	4383	689	1742	88.7401	71.5496	9819	12250	80.14	87.8	81.7259	61.2217		AGO2	500	500	426	444	56	74	85.2	88.8	870	1000	87	0.913836	86.7617	74.048		AGO2	500	500	419	435	65	81	83.8	87	854	1000	85.4	0.92182
RTCB	2843	2843	2382	2188	461	655	83.7883	76.9644	4570	5686	80.38	88.41	81.0204	60.8876		HNRNPC	500	500	421	437	63	79	84.2	87.4	858	1000	85.8	0.914173	85.5691	71.6367		HNRNPC	500	500	429	431	69	71	85.8	86.2	860	1000	86	0.920644
SAFB2	15124	15124	13635	9430	1489	5694	90.1503	62.3477	23065	30248	76.25	86.1	79.1513	54.6612		TIAL1	500	500	436	431	69	64	87.2	86.2	867	1000	86.7	0.90661	86.7662	73.4037		TIAL1	500	500	438	435	65	62	87.6	87	873	1000	87.3	0.911785
SBDS	3491	3491	2857	2752	634	739	81.8182	78.8331	5609	6982	80.33	88.77	80.6265	60.6978		TIA1	500	500	443	432	68	57	88.6	86.4	875	1000	87.5	0.94388	87.636	75.0182		TIA1	500	500	441	439	61	59	88.2	87.8	880	1000	88	0.952342
SF3A3	18563	18563	15656	18004	2907	559	84.3373	96.988	33660	37126	90.66	97.62	90.0339	81.987		ELAVL1	500	500	434	426	74	66	86.8	85.2	860	1000	86	0.924185	86.1111	72.0092		ELAVL1	500	500	419	435	65	81	83.8	87	854	1000	85.4	0.930453
SF3B4	22988	22988	19082	20784	3906	2204	83.0053	90.4112	39866	45976	86.71	91.02	86.1996	73.623		FUS	500	500	461	435	65	39	92.2	87	896	1000	89.6	0.892483	89.8635	79.3073		FUS	500	500	452	434	66	48	90.4	86.8	886	1000	88.6	0.901312
SLBP	2966	2966	2659	2693	307	273	89.6369	90.7716	5352	5932	90.2	95.4	90.1662	80.4503		QKI	500	500	429	430	70	71	85.8	86	859	1000	85.9	0.878792	85.8859	71.8001		QKI	500	500	436	428	72	64	87.2	85.6	864	1000	86.4	0.88506
SRSF1	111505	111505	98484	77911	13021	33594	88.322	69.8717	176395	223010	79.1	87.97	80.8628	59.2112		ZC3H7B	500	500	422	431	69	78	84.4	86.2	853	1000	85.3	0.899376	85.1665	70.6114		ZC3H7B	500	500	425	438	62	75	85	87.6	863	1000	86.3	0.907355
SRSF10	12114	12114	10972	10810	1142	1304	90.5685	89.2324	21782	24228	89.9	92.84	89.9713	79.8156
TAF15	181149	181149	135773	147663	45376	33486	74.9508	81.5143	283436	362298	78.23	84.37	77.4942	56.5877
TARBP2	3788	3788	3426	3113	362	675	90.4348	82.1739	6539	7576	86.3	92.95	86.8551	72.8733
TRA2A	30801	30801	26539	27628	4262	3173	86.1601	89.6965	54167	61602	87.93	92.1	87.7134	75.9086
UPF1	15076	15076	11888	8599	3188	6477	78.8543	57.0349	20487	30152	67.94	75.27	71.0984	36.7773
VIM	5669	5669	5139	5295	530	374	90.6444	93.4006	10434	11338	92.02	95.09	91.9156	84.0855
YTHDC1	12008	12008	10839	10985	1169	1023	90.2631	91.4802	21824	24016	90.87	94.38	90.8169	81.7515
YTHDF2	488	488	440	456	48	32	90.1499	93.3619	896	976	91.76	96.83	91.6667	83.6515
ZFP36	1056	1056	987	963	69	93	93.4351	91.145	1950	2112	92.3	95.67	92.4157	84.681
ACIN1	29878	29878	25444	28479	1399	4434	85.16	95.32	53923	59756	90.24	93.63	89.7163	80.8957
ADAR	9809	9809	8935	9370	439	874	91.1	95.53	18305	19618	93.32	92.37	93.1554	86.6996
AGO1	28956	28956	26625	27592	1364	2331	91.95	95.29	54217	57912	93.62	90.73	93.5113	87.2879
AGO1-4	219764	219764	199457	206050	13714	20307	90.76	93.76	405507	439528	92.26	95.81	92.1418	84.5574
AGO2	205633	205633	171456	193747	11886	34177	83.38	94.22	365203	411266	88.8	89.21	88.1579	78.0594
AGO3	4649	4649	3884	4534	115	765	83.56	97.54	8418	9298	90.55	92.97	89.8242	81.8754
AGO4	1156	1156	961	1131	25	195	83.2	97.87	2092	2312	90.54	92.36	89.7292	81.8588
ALYREF	1671	1671	1456	1575	96	215	87.19	94.29	3031	3342	90.74	95.18	90.3506	81.5956
AUH	16401	16401	14196	15797	604	2205	86.56	96.32	29993	32802	91.44	93.47	90.9971	83.2707
BCCIP	22480	22480	19389	21765	715	3091	86.25	96.82	41154	44960	91.54	93.55	91.0624	83.5373
CAPRIN1	2624	2624	2355	2615	9	269	89.76	99.68	4970	5248	94.72	93.63	94.4266	89.8476
CNBP	27783	27783	24421	26852	931	3362	87.9	96.65	51273	55566	92.28	92.57	91.9206	84.8736
CPSF6	17196	17196	15754	16176	1020	1442	91.62	94.07	31930	34392	92.85	92.98	92.7524	85.7085
DDX3X	444	444	382	417	27	62	86.16	93.98	799	888	90.07	90.51	89.5662	80.2045
DDX42	14122	14122	13115	12980	1142	1007	92.87	91.92	26095	28244	92.39	93.29	92.4275	84.7865
DGCR8	82611	82611	74110	78868	3743	8501	89.71	95.47	152978	165222	95.09	89.43	92.3696	85.3204
DICER1	11123	11123	10002	10618	505	1121	89.93	95.46	20620	22246	92.69	93.89	92.4827	85.5129
DIS3L2	365	365	308	354	11	57	84.57	97.2	662	730	90.89	91.2	90.0585	82.0239
ELAVL1	16932	16932	14881	16264	668	2051	87.89	96.06	31145	33864	91.97	94.62	91.629	84.2231
EIF4G2	103527	103527	99800	97046	6481	3727	96.4	93.74	196846	207054	95.07	94.22	95.1346	90.1717
FKBP4	4005	4005	3566	3765	240	439	89.05	94.02	7331	8010	91.53	89.2	91.3071	83.1489
FMR1	163451	163451	145177	151519	11932	18274	88.82	92.7	296696	326902	90.76	93.55	90.5771	81.5813
FUS	159311	159311	132339	149481	9830	26972	83.07	93.83	281820	318622	88.45	91.99	87.7929	77.3483
FXR1	32270	32270	27619	32079	191	4651	85.59	99.41	59698	64540	92.5	96.51	91.9407	85.8189
FXR2	38064	38064	32335	37611	453	5729	84.95	98.81	69946	76128	91.88	90.12	91.2748	84.5753
GTF2F1	31799	31799	30174	30142	1657	1625	94.89	94.79	60316	63598	94.84	90.15	94.8421	89.679
HNRNPA1	110246	110246	95473	99993	10253	14773	86.6	90.7	195466	220492	88.65	91.61	88.4124	77.3649
HNRNPA2B1	33097	33097	28082	32746	351	5015	84.85	98.94	60828	66194	91.9	89.44	91.2791	84.6316
HNRNPC	153884	153884	144204	148959	4925	9680	93.71	96.8	293163	307768	95.25	89.11	95.1801	90.5523
HNRNPK	36693	36693	33665	34553	2140	3028	91.75	94.17	68218	73386	92.96	95.83	92.8715	85.9407
HNRNPM	49592	49592	43869	46041	3551	5723	88.46	92.84	89910	99184	90.65	92.57	90.4404	81.3775
HNRNPU	23076	23076	21336	22639	437	1740	92.46	98.11	43975	46152	95.28	95.07	95.1459	90.7107
HNRNPUL1	19552	19552	17798	18388	1164	1754	91.03	94.05	36186	39104	92.54	91.06	92.4235	85.1145
IGF2BP1	82594	82594	73178	77051	5543	9416	88.6	93.29	150229	165188	90.95	96.87	90.7268	81.9787
IGF2BP2	200939	200939	174314	189666	11273	26625	86.75	94.39	363980	401878	90.57	94.68	90.1952	81.3774
IGF2BP3	52141	52141	43308	51416	725	8833	83.06	98.61	94724	104282	90.84	90.85	90.0618	82.6746
ILF3	17962	17962	15869	16419	1543	2093	88.35	91.41	32288	35924	89.88	94.86	89.7213	79.7947
KHDRBS1	7914	7914	7056	7823	91	858	89.17	98.86	14879	15828	94.02	90.9	93.699	88.4249
LIN28	25605	25605	23379	23518	2087	2226	91.31	91.85	46897	51210	91.58	92.49	91.5549	83.1569
LIN28A	10717	10717	9290	10148	569	1427	86.69	94.7	19438	21434	95.69	92.32	90.2994	81.6374
LSM11	14737	14737	12710	13920	817	2027	86.25	94.46	26630	29474	90.355	90.22	89.9377	80.975
MBNL2	8546	8546	7411	7918	628	1135	86.72	92.66	15329	17092	89.69	92.95	89.3699	79.5105
METTL3	4699	4699	3948	4507	192	751	84.03	95.93	8455	9398	89.98	90.76	89.3314	80.5036
MSI1	657	657	580	631	26	77	88.3	96.13	1211	1314	92.21	89.22	91.8448	84.5779
MSI2	19278	19278	17984	18983	295	1294	93.29	98.47	36967	38556	95.88	96.92	95.7691	91.8809
NOP56	38033	38033	32027	35865	2168	6006	84.21	94.3	67892	76066	89.25	90.75	88.6831	78.911
PCBP2	24142	24142	21809	22575	1567	2333	90.34	93.51	44384	48284	91.92	93.41	91.7926	83.8878
PTBP1	101580	101580	96734	92478	9102	4846	95.23	91.04	189212	203160	93.13	93.17	93.2754	86.3448
QKI	9389	9389	8910	8820	569	479	94.9	93.95	17730	18778	94.43	96.8	94.4456	88.8421
RANGAP1	25191	25191	21787	24279	912	3404	86.49	96.38	46066	50382	91.44	91.74	90.9877	83.2754
RBFOX2	53632	53632	46933	53396	236	6699	87.51	99.56	100329	107264	93.54	90.73	93.1201	87.7085
RBM27	10026	10026	8695	9211	815	1331	86.73	91.88	17906	20052	89.3	93.95	89.0152	78.6999
RBM39	336	336	311	317	19	25	92.75	94.63	628	672	93.69	90.33	93.3934	86.9186
RBM47	24070	24070	20977	23367	703	3093	87.15	97.08	44344	48140	92.12	89.06	91.7027	84.6476
SLTM	24564	24564	23254	23461	1103	1310	94.67	95.51	46715	49128	95.09	91.75	95.0676	90.1799
SMNDC1	11108	11108	9800	10172	936	1308	88.23	91.58	19972	22216	89.91	93.68	89.7272	79.8431
SND1	44062	44062	39911	41255	2807	4151	90.58	93.63	81166	88124	92.1	89.52	91.982	84.2478
SRSF3	19403	19403	17957	18914	489	1446	92.55	97.48	36871	38806	95.02	91.31	94.8876	90.137
SRSF7	24969	24969	21907	23900	1069	3062	87.74	95.72	45807	49938	91.73	89.81	91.3839	83.7226
SRSF9	29250	29250	27471	27299	1951	1779	93.92	93.33	54770	58500	93.63	96.09	93.6426	87.2494
TARDBP	3789	3789	3392	3706	83	397	89.53	97.83	7098	7578	93.68	91.76	93.3921	87.6332
TIA1	23541	23541	20878	21476	2065	2663	88.69	91.23	42354	47082	89.96	93.4	89.8288	79.9417
TIAL1	9736	9736	8609	9588	148	1127	88.43	98.48	18197	19472	93.45	93.14	93.1055	87.347
TNRC6A	11688	11688	9855	11069	619	1833	84.32	94.71	20924	23376	89.52	96.58	88.936	79.451
TROVE2	17947	17947	15310	17112	835	2637	85.31	95.35	32422	35894	90.33	94.34	89.8158	81.0638
U2AF1	58809	58809	53845	57127	1682	4964	91.56	97.14	110972	117618	94.35	94.16	94.1873	88.8375
U2AF2	213308	213308	199229	199293	14015	14079	93.4	93.43	398522	426616	93.41	92.27	93.4137	86.8294
WTAP	4513	4513	3936	4146	367	577	87.22	91.89	8082	9026	89.56	92.78	89.2922	79.1684
XRN2	16840	16840	15918	16090	750	922	94.53	95.55	32008	33680	95.04	93.13	95.0101	90.076
YTHDF1	492	492	450	462	30	42	91.6	94.02	912	984	92.81	94.21	92.5926	85.3913
YTHDC2	489	489	456	480	9	33	93.26	98.29	936	978	95.77	90.09	95.5975	91.5213
YWHAG	10356	10356	9256	10024	332	1100	89.38	96.8	19280	20712	93.09	95.18	92.8199	86.4102
ZC3H7B	7785	7785	7261	7668	117	524	93.27	98.5	14929	15570	95.89	94.62	95.7726	91.8919
ZNF184	25260	25260	23491	23969	1291	1769	93	94.89	47460	50520	93.95	92.45	93.8851	87.9017
