# Supplementary material for: RBPSpot: Learning on appropriate contextual information for RBP binding sites discovery
Source: iScience. 2021 Oct 30;24(12):103381. doi: 10.1016/j.isci.2021.103381 (PMC8605353; doi:10.1016/j.isci.2021.103381)
Supplement: Table S8. Benchmarking evaluation for iDeepE on different composition of dataset, related to Figure 8 [file mmc8.xlsx]

## Sheet: Sheet1
Table S8: Benchmarking evaluation for iDeepE on different composition of dataset.Related to Figure 8.
RBPSpot train and RBPSpot test															RBPSpot train and Graphprot test
RBPs	P	N	TP	TN	FP	FN	SE	SP	TOTAL	P+N	ACC	F1	MCC		RBP	P	N	TP	TN	FP	FN	SE	SP	TOTAL	P+N	ACC	F1	MCC
AIFM1	10284	10284	7968	9383	901	2316	77.4796	91.2388	17351	20568	84.3592	83.2037	69.3783		ALKBH5	134	132	112	110	22	22	83.58	83.33	222	266	83.45	83.5821	66.9154
ALKBH5	433	433	329	433	0	104	75.9815	100	762	866	87.9908	86.3517	78.2728		EWSR1	500	500	440	461	39	60	88	92.2	901	1000	90.1	89.8876	80.2708
BUD13	34430	34430	26792	27691	6739	7638	77.8159	80.427	54483	68860	79.1214	78.8452	58.2627		MOV10	500	500	452	449	51	48	90.4	89.8	901	1000	90.1	90.1296	80.2014
CBX7	1792	1792	1448	1143	649	344	80.8036	63.7835	2591	3584	72.2935	74.4664	45.2472		TAF15	500	500	435	463	37	65	87	92.6	898	1000	89.8	89.5062	79.7251
CELF2	21328	21328	16016	15742	5586	5312	75.0938	73.8091	31758	42656	74.4514	74.6145	48.9069		PUM2	500	500	457	456	44	43	91.4	91.2	913	1000	91.3	91.3087	82.6002
CSTF2T	93398	93398	77470	53396	40002	15928	82.9461	57.1704	130866	186796	70.0582	73.4765	41.5194		CAPRIN1	500	500	443	459	41	57	88.6	91.8	902	1000	90.2	90.0407	80.4412
DDX54	126585	126585	93103	94520	32065	33482	73.5498	74.6692	187623	253170	74.1095	73.9638	48.222		AGO2	500	500	461	455	45	39	92.2	91	916	1000	91.6	91.6501	83.206
DHX9	24082	24082	18180	8556	15526	5902	75.4921	35.5286	26736	48164	55.5103	62.9196	12.0225		HNRNPC	500	500	444	457	43	56	88.8	91.4	901	1000	90.1	89.9696	80.2271
DKC1	69200	69200	60372	54773	14427	8828	87.2428	79.1517	115145	138400	83.1973	83.8506	66.6129		TIAL1	500	500	465	451	49	35	93	90.2	916	1000	91.6	91.716	83.2326
EIF4A1	298	298	219	287	11	79	73.4899	96.3087	506	596	84.8993	82.9545	71.69		TIA1	500	500	462	458	42	38	92.4	91.6	920	1000	92	92.0319	84.0027
EIF4A3	68443	68443	48750	53999	14444	19693	71.2272	78.8963	102749	136886	75.0617	74.0673	50.2715		ELAVL1	500	500	458	461	39	42	91.6	92.2	919	1000	91.9	91.8756	83.8015
EIF4G1	1626	1626	1325	1594	32	301	81.4883	98.032	2919	3252	89.7601	88.8367	80.6314		FUS	500	500	456	439	61	44	91.2	87.8	895	1000	89.5	89.6755	79.0457
ELAVL3	8281	8281	7014	7944	337	1267	84.6999	95.9304	14958	16562	90.3152	89.739	81.1437		QKI	500	500	449	459	41	51	89.8	91.8	908	1000	90.8	90.7071	81.6163
EWSR1	30828	30828	22107	30309	519	8721	71.7108	98.3165	52416	61656	85.0136	82.7141	72.6456		ZC3H7B	500	500	453	448	52	47	90.6	89.6	901	1000	90.1	90.1493	80.204
FAM120A	23615	23615	17195	15505	8110	6420	72.8139	65.6574	32700	47230	69.2357	70.2984	38.5702
FBL	133352	133352	106828	97365	35987	26524	80.1098	73.0135	204193	266704	76.5617	77.3648	53.2576		Graphprot train and RBPSpot test												F1	MCC
GNL3	8942	8942	7768	6276	2666	1174	86.8709	70.1856	14044	17884	78.5283	80.1817	57.8678		ALKBH5	433	433	341	341	92	92	78.858	78.969	682	866	78.7529	78.7529	57.5058
HNRNPD	10004	10004	8116	9273	731	1888	81.1275	92.6929	17389	20008	86.9102	86.1068	74.3192		EWSR1	30828	30828	24404	25294	5534	6424	79.162	82.05	49698	61656	80.6053	80.3212	61.2361
HNRNPL	44689	44689	36832	40399	4290	7857	82.4185	90.4003	77231	89378	86.4094	85.8445	73.0519		MOV10	74731	74731	59055	59145	15586	15676	79.024	79.145	118200	149462	79.0836	79.071	58.1673
KHDRBS2	16807	16807	12765	12135	4672	4042	75.9505	72.2021	24900	33614	74.0763	74.5532	48.1864		TAF15	181149	181149	141006	150359	30790	40143	77.84	83.003	291365	362298	80.4214	79.9025	60.924
KHDRBS3	7913	7913	6423	7165	748	1490	81.1702	90.5472	13588	15826	85.8587	85.1631	72.0348		PUM2	1531	1531	1218	1275	256	313	79.608	83.321	2493	3062	81.4174	81.0649	62.8783
KHSRP	21633	21633	15504	15347	6286	6129	71.6683	70.9425	30851	43266	71.3054	71.4092	42.6119		CAPRIN1	2624	2624	2061	2040	584	563	78.572	77.759	4101	5248	78.1441	78.2312	56.2899
LARP4B	6305	6305	5499	4591	1714	806	87.2165	72.8152	10090	12610	80.0159	81.3582	60.6641		AGO2	205633	205633	162528	167607	38026	43105	79.038	81.508	330135	411266	80.2729	80.0262	60.5642
LARP7	8999	8999	6925	7364	1635	2074	76.953	81.8313	14289	17998	79.3922	78.8769	58.8544		HNRNPC	153884	153884	121968	127742	26142	31916	79.26	83.012	249710	307768	81.1358	80.7751	62.3155
LIN28B	58190	58190	45523	42594	15596	12667	78.2317	73.1981	88117	116380	75.7149	76.3111	51.4951		TIAL1	9736	9736	7762	8038	1698	1974	79.734	82.563	15800	19472	81.1422	80.871	62.3093
MBNL1	1086	1086	951	751	335	135	87.5691	69.1529	1702	2172	78.361	80.1855	57.709		TIA1	23541	23541	18506	18734	4807	5035	78.612	79.581	37240	47082	79.096	78.9943	58.1948
METTL14	3896	3896	2865	3846	50	1031	73.537	98.7166	6711	7792	86.1268	84.1286	74.6591		ELAVL1	16932	16932	13334	13372	3560	3598	78.755	78.979	26706	33864	78.8625	78.8388	57.7252
MOV10	74731	74731	55452	42758	31973	19279	74.2021	57.2159	98210	149462	65.709	68.3934	31.8813		FUS	159311	159311	128194	127589	31722	31117	80.468	80.088	255783	318622	80.2779	80.3153	60.5562
NCBP3	617	617	468	612	5	149	75.8509	99.1896	1080	1234	87.5203	85.8716	77.1717		QKI	9389	9389	7610	7463	1926	1779	81.058	79.492	15073	18778	80.2695	80.4227	60.5463
NONO	17482	17482	13938	12319	5163	3544	79.7277	70.4668	26257	34964	75.0972	76.1993	50.4111		ZC3H7B	7785	7785	6503	6282	1503	1282	83.545	80.704	12785	15570	82.113	82.3634	64.252
NOP58	115925	115925	93999	83445	32480	21926	81.086	71.9819	177444	231850	76.534	77.5557	53.2892
NPM1	2964	2964	2389	2467	497	575	80.6005	83.2321	4856	5928	81.9163	81.6752	63.8548		Graphprot train and Graphprot test
NUMA1	16969	16969	14427	12368	4601	2542	85.0197	72.8859	26795	33938	78.9528	80.1567	58.3366		RBP	P	N	TP	TN	FN	FP	SE	SP	TOTAL	P+N	ACC	F1	MCC
PRPF8	54379	54379	40981	53026	1353	13398	75.3618	97.5119	94007	108758	86.4369	84.7477	74.73		ALKBH5	134	132	85	85	49	47	63.4328	64.39	170	266	63.9098	63.9098	0.278268
PUM2	1531	1531	1181	1476	55	350	77.1391	96.4076	2657	3062	86.7734	85.3632	74.9512		C17ORF85	206	205	160	157	46	48	77.6699	76.58	317	411	77.129	77.2947	0.542591
RBM10	2993	2993	2401	2657	336	592	80.2205	88.7738	5058	5986	84.4972	83.8045	69.2481		C22ORF28	500	500	387	372	113	128	77.4	74.4	759	1000	75.9	76.2562	0.518233
RBM22	12649	12649	9233	8209	4440	3416	72.9939	64.8984	17442	25298	68.9462	70.1542	38.0171		CAPRIN1	500	500	408	419	92	81	81.6	83.8	827	1000	82.7	82.5076	0.654158
RBM5	7350	7350	6176	6188	1162	1174	84.0272	84.1905	12364	14700	84.1088	84.0959	68.2178		AGO2	500	500	405	406	95	94	81	81.2	811	1000	81.1	81.0811	0.622001
RBM6	2054	2054	1533	1864	190	521	74.6349	90.7498	3397	4108	82.6923	81.1755	66.2505		ELAVL1	500	500	459	446	41	54	91.8	89.2	905	1000	90.5	90.6219	0.810274
RC3H1	3523	3523	3069	2657	866	454	87.1133	75.4187	5726	7046	81.266	82.3009	62.964		SFRS1	500	500	443	423	57	77	88.6	84.6	866	1000	86.6	86.8627	0.732586
RNF219	6125	6125	4722	4549	1576	1403	77.0939	74.2694	9271	12250	75.6816	76.0203	51.3838		HNRNPC	500	500	451	455	49	45	96.2	91	906	1000	90.6	90.5622	0.812026
RTCB	2843	2843	2160	2172	671	683	75.9761	76.3982	4332	5686	76.1871	76.1368	52.3747		TDP43	500	500	434	446	66	54	86.8	89.2	880	1000	88	87.8543	0.760219
SAFB2	15124	15124	11789	10357	4767	3335	77.949	68.4806	22146	30248	73.2148	74.4255	46.639		TIA1	500	500	447	431	53	69	89.4	86.2	878	1000	87.8	87.9921	0.756387
SBDS	3491	3491	2469	2937	554	1022	70.7247	84.1306	5406	6982	77.4277	75.806	55.355		TIAL1	500	500	440	415	60	85	88	83	855	1000	85.5	85.8537	0.710889
SF3A3	18563	18563	13173	18073	490	5390	70.9637	97.3603	31246	37126	84.162	81.7539	70.8365		AGO1234	500	500	420	431	80	69	84	86.2	851	1000	85.1	84.9343	0.70217
SF3B4	22988	22988	17006	21744	1244	5982	73.9777	94.5885	38750	45976	84.2831	82.4773	70.0707		ELAVL1A	500	500	469	440	31	60	93.8	88	909	1000	90.9	91.1565	0.819379
SLBP	2966	2966	2600	2554	412	366	87.6601	86.1092	5154	5932	86.8847	86.9856	73.7783		ELAVL1B	500	500	470	454	30	44	94	90.8	924	1000	92.4	92.7022	0.85203
SRSF1	111505	111505	88069	81472	30033	23436	78.9821	73.0658	169541	223010	76.0239	76.7128	52.1392		EWSR1	500	500	450	457	50	43	90	91.4	907	1000	90.7	90.6344	0.81408
SRSF10	12114	12114	8590	12052	62	3524	70.9097	99.4882	20642	24228	85.1989	82.7314	73.4617		FUS	500	500	461	475	39	25	92.2	95	936	1000	93.6	93.5091	0.872342
TAF15	181149	181149	128192	141879	39270	52957	70.7661	78.3217	270071	362298	74.5439	73.5444	49.2285		HUR	500	500	457	469	43	31	97.4	93.8	926	1000	92.6	92.5101	0.852245
TARBP2	3788	3788	2790	3400	388	998	73.6536	89.7571	6190	7576	81.7054	80.1034	64.2493		IGF2BP123	500	500	465	418	35	82	93	83.6	883	1000	88.3	88.8252	0.769407
TRA2A	30801	30801	24952	27415	3386	5849	81.0104	89.0069	52367	61602	85.0086	84.3842	70.2421		MOV10	500	500	417	432	83	68	83.4	86.4	849	1000	84.9	84.6701	0.698314
UPF1	15076	15076	10668	8773	6303	4408	70.7615	58.1918	19441	30152	64.4767	66.5772	29.1848		PUM2	500	500	458	453	42	47	91.6	90.6	911	1000	91.1	91.1443	0.822041
VIM	5669	5669	4640	5277	392	1029	81.8487	93.0852	9917	11338	87.4669	86.7209	75.4114		QKI	500	500	459	456	41	44	91.8	91.2	915	1000	91.5	91.5254	0.830015
YTHDC1	12008	12008	9233	11095	913	2775	76.8904	92.3967	20328	24016	84.6436	83.3529	70.1355		TAF15	500	500	461	452	39	48	94.2	90.4	913	1000	91.3	91.3776	0.826134
YTHDF2	488	488	378	474	14	110	77.459	97.1311	852	976	87.2951	85.9091	76.0767		PTBv1	500	500	452	440	48	60	90.4	88	892	1000	89.2	89.3281	0.784226
ZFP36	1056	1056	811	1001	55	245	76.7992	94.7917	1812	2112	85.7955	84.3913	72.7786		ZC3H7B	500	500	419	423	81	77	83.8	84.6	842	1000	84.2	84.1365	0.684022
ACIN1	29878	29878	21273	29860	18	8605	71.1995	99.9398	51133	59756	85.5696	83.148	74.2729
ADAR	9809	9809	7344	9723	86	2465	74.87	99.1233	17067	19618	86.9966	85.2022	76.2705
AGO1	28956	28956	25366	27512	1444	3590	87.6019	95.0131	52878	57912	91.3075	90.973	82.8428
AGO1-4	219764	219764	184189	211891	7873	35575	83.8122	96.4175	396080	439528	90.1149	89.4499	80.8748
AGO2	205633	205633	162061	192231	13402	43572	78.8108	93.4826	354292	411266	86.1467	85.05	73.0842
AGO3	4649	4649	3696	4350	299	953	79.501	93.5685	8046	9298	86.5347	85.516	73.8034
AGO4	1156	1156	918	1099	57	238	79.4118	95.0692	2017	2312	87.2405	86.1567	75.4111
ALYREF	1671	1671	1279	1643	28	392	76.541	98.3244	2922	3342	87.4327	85.8966	76.7074
AUH	16401	16401	13079	15776	625	3322	79.7451	96.1893	28855	32802	87.9672	86.8892	76.9824
BCCIP	22480	22480	18393	21737	743	4087	81.8194	96.6948	40130	44960	89.2571	88.3939	79.3976
CAPRIN1	2624	2624	2141	2611	13	483	81.593	99.5046	4752	5248	90.5488	89.6191	82.4306
CNBP	27783	27783	21648	25176	2607	6135	77.9182	90.6166	46824	55566	84.2674	83.2007	69.094
CPSF6	17196	17196	15031	15647	1549	2165	87.4099	90.9921	30678	34392	89.201	89.004	78.4523
DDX3X	444	444	323	440	4	121	72.7477	99.0991	763	888	85.9234	83.7873	74.4793
DDX42	14122	14122	10962	14023	99	3160	77.6236	99.299	24985	28244	88.4613	87.0587	78.7958
DGCR8	82611	82611	59669	78523	4088	22942	72.2289	95.0515	138192	165222	83.6402	81.5328	69.1042
DICER1	11123	11123	8290	10235	888	2833	74.5303	92.0165	18525	22246	83.2734	81.6709	67.5881
DIS3L2	365	365	273	352	13	92	74.7945	96.4384	625	730	85.6164	83.871	72.9624
ELAVL1	16932	16932	12434	16911	21	4498	73.4349	99.876	29345	33864	86.6554	84.6225	76.0163
EIF4G2	103527	103527	90559	101451	2076	12968	87.4738	97.9947	192010	207054	92.7343	92.3308	85.9455
FKBP4	4005	4005	2928	3900	105	1077	73.1086	97.3783	6828	8010	85.2434	83.2055	72.6592
FMR1	163451	163451	126539	159815	3636	36912	77.4171	97.7755	286354	326902	87.5963	86.1906	76.801
FUS	159311	159311	130786	142932	16379	28525	82.0948	89.7189	273718	318622	85.9068	85.3483	72.0233
FXR1	32270	32270	23755	32005	265	8515	73.6133	99.1788	55760	64540	86.396	84.4022	75.2942
FXR2	38064	38064	32642	34110	3954	5422	85.7556	89.6122	66752	76128	87.6839	87.4417	75.4239
GTF2F1	31799	31799	24611	30215	1584	7188	77.3955	95.0187	54826	63598	86.2071	84.8743	73.5656
HNRNPA1	110246	110246	83817	103336	6910	26429	76.0272	93.7322	187153	220492	84.8797	83.4112	70.8792
HNRNPA2B1	33097	33097	28362	29887	3210	4735	85.6936	90.3012	58249	66194	87.9974	87.7144	76.0756
HNRNPC	153884	153884	132081	152546	1338	21803	85.8315	99.1305	284627	307768	92.481	91.9454	85.7235
HNRNPK	36693	36693	28018	35126	1567	8675	76.3579	95.7294	63144	73386	86.0437	84.5469	73.4792
HNRNPM	49592	49592	35305	48021	1571	14287	71.1909	96.8322	83326	99184	84.0115	81.6603	70.3759
HNRNPU	23076	23076	19506	22707	369	3570	84.5294	98.4009	42213	46152	91.4652	90.8291	83.7399
HNRNPUL1	19552	19552	15804	19334	218	3748	80.8306	98.885	35138	39104	89.8578	88.8514	81.0475
IGF2BP1	82594	82594	72192	72058	10536	10402	87.4059	87.2436	144250	165188	87.3247	87.335	74.6496
IGF2BP2	200939	200939	140932	185236	15703	60007	70.1367	92.1852	326168	401878	81.1609	78.8268	63.8943
IGF2BP3	52141	52141	44128	47100	5041	8013	84.6321	90.332	91228	104282	87.482	87.1148	75.0861
ILF3	17962	17962	13136	17939	23	4826	73.1322	99.872	31075	35924	86.5021	84.4189	75.7629
KHDRBS1	7914	7914	5643	7642	272	2271	71.304	96.5631	13285	15828	83.9335	81.6111	70.1415
LIN28	25605	25605	20038	24660	945	5567	78.2582	96.3093	44698	51210	87.2837	86.0222	75.8129
LIN28A	10717	10717	7989	10524	193	2728	74.5451	98.1991	18513	21434	86.3721	84.5442	74.8689
LSM11	14737	14737	11842	13464	1273	2895	80.3556	91.3619	25306	29474	85.8587	85.0352	72.1558
MBNL2	8546	8546	6188	8465	81	2358	72.4081	99.0522	14653	17092	85.7302	83.537	74.1404
METTL3	4699	4699	4063	4175	524	636	86.4652	88.8487	8238	9398	87.6569	87.5081	75.3353
MSI1	657	657	561	596	61	96	85.3881	90.7154	1157	1314	88.0518	87.7248	76.2117
MSI2	19278	19278	15799	16458	2820	3479	81.9535	85.3719	32257	38556	83.6627	83.3786	67.3648
NOP56	38033	38033	31176	33450	4583	6857	81.9709	87.9499	64626	76066	84.9604	84.497	70.0462
PCBP2	24142	24142	17359	19457	4685	6783	71.9037	80.594	36816	48284	76.2489	75.17	52.6971
PTBP1	101580	101580	72586	78456	23124	28994	71.457	77.2357	151042	203160	74.3463	73.5831	48.7742
QKI	9389	9389	6943	6542	2847	2446	73.9482	69.6773	13485	18778	71.8128	72.4021	43.6654
RANGAP1	25191	25191	18067	19532	5659	7124	71.7201	77.5356	37599	50382	74.6278	73.868	49.3392
RBFOX2	53632	53632	40836	46021	7611	12796	76.1411	85.8088	86857	107264	80.975	80.0086	62.2415
RBM27	10026	10026	8503	8907	1119	1523	84.8095	88.839	17410	20052	86.8243	86.5533	73.7084
RBM39	336	336	247	291	45	89	73.5119	86.6071	538	672	80.0595	78.6624	60.6413
RBM47	24070	24070	18574	18241	5829	5496	77.1666	75.7831	36815	48140	76.4749	76.6365	52.9548
SLTM	24564	24564	17690	18654	5910	6874	72.016	75.9404	36344	49128	73.9782	73.4574	47.9933
SMNDC1	11108	11108	9636	9798	1310	1472	86.7483	88.2067	19434	22216	87.4775	87.3855	74.963
SND1	44062	44062	37963	40188	3874	6099	86.1581	91.2078	78151	88124	88.683	88.3899	77.4648
SRSF3	19403	19403	14597	18542	861	4806	75.2306	95.5625	33139	38806	85.3966	83.744	72.3034
SRSF7	24969	24969	21105	23700	1269	3864	84.5248	94.9177	44805	49938	89.7213	89.1578	79.8751
SRSF9	29250	29250	25144	28200	1050	4106	85.9624	96.4103	53344	58500	91.1863	90.7005	82.8259
TARDBP	3789	3789	2821	3489	300	968	74.4524	92.0823	6310	7578	83.2674	81.6498	67.5935
TIA1	23541	23541	16665	22365	1176	6876	70.7914	95.0045	39030	47082	82.8979	80.5423	67.8137
TIAL1	9736	9736	7645	9532	204	2091	78.523	97.9047	17177	19472	88.2138	86.9491	77.9049
TNRC6A	11688	11688	10266	9746	1942	1422	87.8337	83.3847	20012	23376	85.6092	85.9223	71.2889
TROVE2	17947	17947	14463	17107	840	3484	80.5873	95.3196	31570	35894	87.9534	86.9955	76.7442
U2AF1	58809	58809	47131	55231	3578	11678	80.1425	93.9159	102362	117618	87.0292	86.0699	74.771
U2AF2	213308	213308	152271	200123	13185	61037	71.3855	93.8188	352394	426616	82.6022	80.4042	66.9097
WTAP	4513	4513	3647	4171	342	866	80.811	92.4219	7818	9026	86.6164	85.7916	73.7316
XRN2	16840	16840	12909	15840	1000	3931	76.6568	94.0618	28749	33680	85.3593	83.9637	71.8146
YTHDF1	492	492	351	483	9	141	71.3415	98.1707	834	984	84.7561	82.3944	72.1577
YTHDC2	489	489	400	450	39	89	81.7996	92.0245	850	978	86.9121	86.2069	74.2131
YWHAG	10356	10356	7427	9852	504	2929	71.7169	95.1333	17279	20712	83.4251	81.2271	68.7619
ZC3H7B	7785	7785	5705	7654	131	2080	73.282	98.3173	13359	15570	85.7996	83.7677	73.9543
ZNF184	25260	25260	20708	23561	1699	4552	81.9794	93.274	44269	50520	87.6267	86.8861	75.738
