# Supplementary material for: RBPSpot: Learning on appropriate contextual information for RBP binding sites discovery
Source: iScience. 2021 Oct 30;24(12):103381. doi: 10.1016/j.isci.2021.103381 (PMC8605353; doi:10.1016/j.isci.2021.103381)
Supplement: Table S9. Benchmarking evaluation for DeepCLIP on different composition of dataset, related to Figure 8 [file mmc9.xlsx]

## Sheet: Sheet1
Table S9: Benchmarking evaluation for DeepCLIP on different composition of dataset.Related to Figure 8.
RBPSpot train and RBPSpot test															RBPSpot train and Graphprot test
RBPs	P	N	TP	TN	FP	FN	SE	SP	TOTAL	P+N	ACC	F1	MCC		RBP	P	N	TP	TN	FP	FN	SE	SP	TOTAL	P+N	ACC	F1	MCC
AIFM1	10284	10284	8548	8645	1639	1736	83.1194	84.0626	17193	20568	83.591	83.5133	67.185		ALKBH5	134	132	111	113	19	23	82.83	85.6	224	266	80.45	84.0909	68.4574
ALKBH5	433	433	334	225	208	99	77.1363	51.963	559	866	64.5497	68.5128	30.0676		EWSR1	500	500	421	456	44	79	84.2	91.2	877	1000	87.7	87.2539	75.5854
BUD13	34430	34430	25135	32570	1860	9295	73.0032	94.5977	57705	68860	83.8005	81.8396	69.2345		MOV10	500	500	444	441	59	56	88.8	88.2	885	1000	88.5	88.5344	77.0014
CBX7	1792	1792	1369	1008	784	423	76.3951	56.25	2377	3584	66.3225	69.4043	33.3284		TAF15	500	500	416	456	44	84	83.2	91.2	872	1000	87.2	86.6667	74.6392
CELF2	21328	21328	16789	12734	8594	4539	78.7181	59.7056	29523	42656	69.2118	71.8846	39.1375		PUM2	500	500	442	444	56	58	88.4	88.8	886	1000	88.6	88.5772	77.2006
CSTF2T	93398	93398	73978	67850	25548	19420	79.2073	72.6461	141828	186796	75.9267	76.6913	51.9653		CAPRIN1	500	500	437	444	56	63	87.4	88.8	881	1000	88.1	88.0161	76.2075
DDX54	126585	126585	96639	107543	19042	29946	76.3432	84.9571	204182	253170	80.6502	79.7793	61.529		AGO2	500	500	446	442	58	54	89.2	88.4	888	1000	88.8	88.8446	77.6025
DHX9	24082	24082	18252	10351	13731	5830	75.791	42.9823	28603	48164	59.3867	65.1101	19.8734		HNRNPC	500	500	433	438	62	67	86.6	87.6	871	1000	87.1	87.0352	74.2037
DKC1	69200	69200	52204	50788	18412	16996	75.4393	73.3931	102992	138400	74.4162	74.6753	48.8426		TIAL1	500	500	451	432	68	49	90.2	86.4	883	1000	88.3	88.5182	76.6554
EIF4A1	298	298	214	296	2	84	71.8121	99.3289	510	596	85.5705	83.2685	73.9975		TIA1	500	500	450	446	54	50	90	89.2	896	1000	89.6	89.6414	79.2025
EIF4A3	68443	68443	48228	58935	9508	20215	70.4645	86.1081	107163	136886	78.2863	76.4438	57.2778		ELAVL1	500	500	440	446	54	60	88	89.2	886	1000	88.6	88.5312	77.2056
EIF4G1	1626	1626	1294	956	670	332	79.5818	58.7946	2250	3252	69.1882	72.0891	39.2334		FUS	500	500	441	431	69	59	88.2	86.2	872	1000	87.2	87.3267	74.4149
ELAVL3	8281	8281	6902	6130	2151	1379	83.3474	74.0249	13032	16562	78.6861	79.6354	57.6232		QKI	500	500	441	442	58	59	88.2	88.4	883	1000	88.3	88.2883	76.6002
EWSR1	30828	30828	22087	26117	4711	8741	71.6459	84.7184	48204	61656	78.1822	76.6564	56.8522		ZC3H7B	500	500	433	435	65	67	86.6	87	868	1000	86.8	86.7735	73.6006
FAM120A	23615	23615	16714	16717	6898	6901	70.777	70.7898	33431	47230	70.7834	70.7815	41.5668
FBL	133352	133352	95236	121272	12080	38116	71.417	90.9413	216508	266704	81.1791	79.1431	63.5819		Graphprot train and RBPSpot test												F1	MCC
GNL3	8942	8942	7429	5721	3221	1513	83.0798	63.979	13150	17884	73.5294	75.8371	47.9415		RBP	P	N	TP	TN	FN	FP	SE	SP	TOTAL	P+N	ACC	F1	MCC
HNRNPD	10004	10004	7080	9852	152	2924	70.7717	98.4806	17545	20008	87.6899	82.1536	72.0744		ALKBH5	433	433	345	340	93	88	79.727	78.638	685	866	79.0993	79.2193	58.2025
HNRNPL	44689	44689	34778	31181	13508	9911	77.8223	69.7733	65959	89378	73.7978	74.8115	47.7505		EWSR1	30828	30828	23342	22815	8013	7486	75.718	74.01	46157	61656	74.8621	75.0752	49.7315
KHDRBS2	16807	16807	11959	11427	5380	4848	71.1549	67.9895	23386	33614	69.5722	70.0463	39.164		MOV10	74731	74731	61632	59759	14972	13099	82.473	79.966	121391	149462	81.2186	81.4511	62.4569
KHDRBS3	7913	7913	5539	5936	1977	2374	69.9987	75.0158	11475	15826	72.5073	71.7999	45.0713		TAF15	181149	181149	136407	131991	49158	44742	75.301	72.863	268398	362298	74.0821	74.3942	48.1785
KHSRP	21633	21633	15876	15560	6073	5757	73.3879	71.9271	31436	43266	72.6575	72.8558	45.3199		PUM2	1531	1531	1220	1161	370	311	79.706	75.875	2381	3062	77.7596	78.1801	55.5605
LARP4B	6305	6305	4925	2738	3567	1380	78.1126	43.4259	7663	12610	60.7692	66.5675	22.9642		CAPRIN1	2624	2624	1971	2079	545	653	75.118	79.233	4050	5248	77.1723	76.6926	54.3906
LARP7	8999	8999	6453	7908	1091	2546	71.708	87.8764	14361	17998	79.7922	78.0149	60.3788		AGO2	205633	205633	154365	150908	54725	51268	75.068	73.387	305273	411266	74.2276	74.4425	48.4621
LIN28B	58190	58190	41025	46403	11787	17165	70.5018	79.7439	87428	116380	75.1229	73.9176	50.4617		HNRNPC	153884	153884	123974	114073	39811	29910	80.563	74.129	238047	307768	77.3462	78.0523	54.8061
MBNL1	1086	1086	894	643	443	192	82.3204	59.2081	1537	2172	70.7643	73.7928	42.6842		TIAL1	9736	9736	7342	7808	1928	2394	75.416	80.205	15150	19472	77.804	77.2598	55.6719
METTL14	3896	3896	2961	3181	715	935	76.001	81.6478	6142	7792	78.8244	78.2092	57.741		TIA1	23541	23541	18027	17787	5754	5514	76.58	75.561	35814	47082	76.0673	76.1887	52.1373
MOV10	74731	74731	55226	43542	31189	19505	73.8997	58.265	98768	149462	66.0823	68.5416	32.5652		ELAVL1	16932	16932	13516	13289	3643	3416	79.827	78.486	26805	33864	79.1549	79.2937	58.315
NCBP3	617	617	460	475	142	157	74.5543	76.9854	935	1234	75.7699	75.4717	51.5549		FUS	159311	159311	127505	117272	42039	31806	80.035	73.612	244777	318622	76.8236	77.5448	53.7583
NONO	17482	17482	13453	13164	4318	4029	76.9534	75.3003	26617	34964	76.1269	76.3226	52.2609		QKI	9389	9389	7702	7798	1591	1687	82.037	83.063	15500	18778	82.5434	82.4537	65.0902
NOP58	115925	115925	94749	87431	28494	21176	81.733	75.4203	182180	231850	78.5767	79.2322	57.2676		ZC3H7B	7785	7785	5966	5888	1897	1819	76.638	75.643	11854	15570	76.1336	76.2526	52.2698
NPM1	2964	2964	2460	1938	1026	504	82.996	65.3846	4398	5928	74.1903	76.2791	49.1488
NUMA1	16969	16969	12942	13539	3430	4027	76.2685	79.7867	26481	33938	78.0276	77.6341	56.0899		Graphprot train and Graphprot test
PRPF8	54379	54379	38266	41068	13311	16113	70.3691	75.5218	79334	108758	72.9454	72.23	45.9519		RBP	P	N	TP	TN	FN	FP	SE	SP	TOTAL	P+N	ACC	F1	MCC
PUM2	1531	1531	1084	1411	120	447	70.8034	92.162	2495	3062	81.4827	79.2687	64.4527		ALKBH5	134	132	120	56	14	76	89.5522	42.42	176	266	66.1654	72.7273	0.363072
RBM10	2993	2993	2379	1561	1432	614	79.4855	52.155	3940	5986	65.8202	69.9295	32.8928		C17ORF85	206	205	132	180	74	25	64.0777	87.8	312	411	75.9124	72.7273	0.533906
RBM22	12649	12649	9849	7543	5106	2800	77.8639	59.6332	17392	25298	68.7485	71.3592	38.1361		C22ORF28	500	500	364	434	136	66	72.8	86.8	798	1000	79.8	78.2796	0.601928
RBM5	7350	7350	5990	3901	3449	1360	81.4966	53.0748	9891	14700	67.2857	71.3562	36.0585		CAPRIN1	500	500	406	429	94	71	81.2	85.8	835	1000	83.5	83.1116	0.67071
RBM6	2054	2054	1490	1330	724	564	72.5414	64.7517	2820	4108	68.6465	69.8219	37.4067		AGO2	500	500	405	390	95	110	81	78	795	1000	79.5	79.803	0.590266
RC3H1	3523	3523	2558	2140	1383	965	72.6086	60.7437	4698	7046	66.6761	68.5423	33.5895		ELAVL1	500	500	480	411	20	89	96	82.2	891	1000	89.1	89.8036	0.789554
RNF219	6125	6125	4847	4095	2030	1278	79.1347	66.8571	8942	12250	72.9959	74.5578	46.3424		SFRS1	500	500	421	443	79	57	84.2	88.6	864	1000	86.4	86.0941	0.728706
RTCB	2843	2843	2173	1957	886	670	76.4333	68.8357	4130	5686	72.6345	73.6361	45.4003		HNRNPC	500	500	475	453	25	47	95	90.6	928	1000	92.8	92.955	0.85683
SAFB2	15124	15124	11694	10930	4194	3430	77.3208	72.2692	22624	30248	74.795	75.416	49.6534		TDP43	500	500	459	449	41	51	91.8	89.8	908	1000	90.8	90.8911	0.816163
SBDS	3491	3491	2605	2810	681	886	74.6205	80.4927	5415	6982	77.5566	76.8777	55.2084		TIA1	500	500	421	441	79	59	84.2	88.2	862	1000	86.2	85.9184	0.72458
SF3A3	18563	18563	13904	9691	8872	4659	74.9017	52.206	23595	37126	63.5538	67.2682	27.834		TIAL1	500	500	479	425	21	75	95.8	85	904	1000	90.4	90.8918	0.812754
SF3B4	22988	22988	17725	19268	3720	5263	77.1054	83.8176	36993	45976	80.4615	79.783	61.0608		AGO1234	500	500	426	419	74	81	85.2	83.8	845	1000	84.5	84.6077	0.690068
SLBP	2966	2966	2263	2022	944	703	76.298	68.1726	4285	5932	72.2353	73.3193	44.6182		ELAVL1A	500	500	458	448	42	52	91.6	89.6	906	1000	90.6	90.6931	0.812162
SRSF1	111505	111505	86495	98703	12802	25010	77.5705	88.5189	185198	223010	83.0447	82.0628	66.4891		ELAVL1	500	500	462	447	38	53	92.4	89.4	909	1000	90.9	91.0345	0.818368
SRSF10	12114	12114	8963	10745	1369	3151	73.9888	88.699	19708	24228	81.3439	79.8628	63.3773		EWSR1	500	500	459	458	41	42	91.8	91.6	917	1000	91.7	91.7083	0.834002
TAF15	181149	181149	127062	129780	51369	54087	70.1423	71.6427	256842	362298	70.8925	70.6725	41.7896		FUS	500	500	457	472	43	28	91.4	94.4	929	1000	92.9	92.7919	0.858386
TARBP2	3788	3788	2900	2090	1698	888	76.5576	55.1742	4990	7576	65.8659	69.1629	32.4831		HUR	500	500	431	459	49	41	96.2	91.8	910	1000	91	90.5462	0.816298
TRA2A	30801	30801	24946	27558	3243	5855	80.9909	89.4711	52504	61602	85.231	84.577	70.7167		IGF2BP123	500	500	458	410	42	90	91.6	82	868	1000	86.8	87.4046	0.739415
UPF1	15076	15076	11030	8826	6250	4046	73.1626	58.5434	19856	30152	65.853	68.179	32.0504		MOV10	500	500	443	436	57	64	88.6	87.2	879	1000	87.9	87.9841	0.758074
VIM	5669	5669	4123	5300	369	1546	72.7289	93.4909	9423	11338	83.1099	81.1534	67.6949		PUM2	500	500	442	449	58	51	88.4	89.8	891	1000	89.1	89.0232	0.782077
YTHDC1	12008	12008	8985	9580	2428	3023	74.8251	79.7801	18565	24016	77.3026	76.726	54.6724		QKI	500	500	463	455	37	45	92.6	91	918	1000	91.8	91.8651	0.836107
YTHDF2	488	488	380	373	115	108	77.8689	76.4344	753	976	77.1516	77.3143	54.3089		TAF15	500	500	456	460	44	40	91.2	92	916	1000	91.6	91.5663	0.832027
ZFP36	1056	1056	764	1006	50	292	72.3485	95.2652	1870	2112	88.5417	81.7112	69.4622		PTBv1	500	500	453	444	47	56	90.6	88.8	897	1000	89.7	89.7919	0.794129
ACIN1	29878	29878	24287	26725	3153	5591	81.2872	89.4471	51012	59756	85.3672	84.7448	70.971		ZC3H7B	500	500	443	415	57	85	88.6	83	858	1000	85.8	86.1868	0.717125
ADAR	9809	9809	7575	9603	206	2234	77.225	97.8999	17856	19618	91.0185	86.1285	76.7839
AGO1	28956	28956	22618	23729	5227	6338	78.1116	81.9485	46347	57912	80.03	79.6394	60.1043
AGO1-4	219764	219764	184584	177020	42744	35180	83.9919	80.55	361604	439528	82.271	82.5709	64.5802
AGO2	205633	205633	164742	197784	7849	40891	80.1146	96.183	362526	411266	88.1488	87.1135	77.3021
AGO3	4649	4649	3562	4223	426	1087	76.6186	90.8367	7785	9298	83.7277	82.4823	68.1477
AGO4	1156	1156	856	1057	99	300	74.0484	91.436	2106	2312	91.09	81.099	66.4973
ALYREF	1671	1671	1200	1457	214	471	71.8133	87.1933	2657	3342	79.5033	77.7958	59.7171
AUH	16401	16401	11913	15231	1170	4488	72.6358	92.8663	28801	32802	87.8026	80.8099	66.8851
BCCIP	22480	22480	17798	22254	226	4682	79.1726	98.9947	40052	44960	89.0836	87.8827	79.7497
CAPRIN1	2624	2624	1960	2624	0	664	74.6951	100	4584	5248	87.34	86.0593	78.5907
CNBP	27783	27783	23007	25018	2765	4776	82.8096	90.0479	48025	55566	86.4288	85.9191	73.0491
CPSF6	17196	17196	14407	14260	2936	2789	83.7811	82.9263	28667	34392	83.3537	83.4245	66.7098
DDX3X	444	444	312	435	9	132	70.2703	97.973	747	888	84.1216	81.5686	71.0229
DDX42	14122	14122	10310	13870	252	3812	73.0067	98.2156	24180	28244	85.6111	83.5359	73.5992
DGCR8	82611	82611	59671	74164	8447	22940	72.2313	89.775	133835	165222	81.0031	79.1765	62.9831
DICER1	11123	11123	8387	10945	178	2736	75.4023	98.3997	19881	22246	89.3689	85.1991	75.8346
DIS3L2	365	365	269	351	14	96	73.6986	96.1644	638	730	87.3973	83.0247	71.6957
ELAVL1	16932	16932	12960	16396	536	3972	76.5415	96.8344	29356	33864	86.6879	85.1847	74.935
EIF4G2	103527	103527	77349	93661	9866	26178	74.7138	90.4701	171010	207054	82.592	81.1033	66.0085
FKBP4	4005	4005	3220	3155	850	785	80.3995	78.7765	6375	8010	79.588	79.7523	59.1838
FMR1	163451	163451	128067	143832	19619	35384	78.3519	87.997	271899	326902	83.1745	82.3219	66.6597
FUS	159311	159311	114907	155426	3885	44404	72.1275	97.5614	275742	318622	86.542	82.6363	72.0585
FXR1	32270	32270	23961	28926	3344	8309	74.2516	89.6374	52887	64540	81.9445	80.4398	64.659
FXR2	38064	38064	26928	36521	1543	11136	70.744	95.9463	69534	76128	91.3383	80.9439	68.9148
GTF2F1	31799	31799	25042	30503	1296	6757	78.7509	95.9244	55545	63598	87.3377	86.1482	75.8015
HNRNPA1	110246	110246	77346	98118	12128	32900	70.1576	88.9991	175464	220492	79.5784	77.4544	60.2356
HNRNPA2B1	33097	33097	25502	27157	5940	7595	77.0523	82.0528	52659	66194	79.5525	79.0282	59.1791
HNRNPC	153884	153884	127187	136768	17116	26697	82.6512	88.8773	263955	307768	85.7643	85.3069	71.6676
HNRNPK	36693	36693	29327	30770	5923	7366	79.9253	83.858	60097	73386	81.8916	81.5284	63.8327
HNRNPM	49592	49592	37353	48901	691	12239	75.3206	98.6066	86254	99184	86.9636	85.2458	76.0169
HNRNPU	23076	23076	16354	20154	2922	6722	70.8702	87.3375	41078	46152	89.0059	77.2289	59.0133
HNRNPUL1	19552	19552	15049	17473	2079	4503	76.9691	89.3668	32522	39104	83.168	82.0556	66.8517
IGF2BP1	82594	82594	63362	72995	9599	19232	76.715	88.3781	136357	165188	82.5466	81.4657	65.5404
IGF2BP2	200939	200939	147397	199524	1415	53542	73.3541	99.2958	367646	401878	91.482	84.2868	75.2252
IGF2BP3	52141	52141	37580	49480	2661	14561	72.0738	94.8965	87060	104282	83.4852	81.3578	68.7857
ILF3	17962	17962	12805	17542	420	5157	71.2894	97.6617	32705	35924	91.0394	82.1175	71.4817
KHDRBS1	7914	7914	5870	7681	233	2044	74.1724	97.0559	13551	15828	85.6141	83.7554	73.1697
LIN28	25605	25605	19528	25592	13	6077	76.2664	99.9492	45120	51210	88.1078	86.5104	78.4473
LIN28A	10717	10717	8063	9205	1512	2654	75.2356	85.8916	17268	21434	80.5636	79.4697	61.4772
LSM11	14737	14737	11504	11906	2831	3233	78.062	80.7898	23410	29474	79.4259	79.1414	58.8738
MBNL2	8546	8546	6255	7469	1077	2291	73.1921	87.3976	13724	17092	80.2949	78.7883	61.2105
METTL3	4699	4699	3585	4521	178	1114	76.2928	96.212	8328	9398	88.6146	84.7317	73.9875
MSI1	657	657	525	650	7	132	79.9087	98.9346	1189	1314	90.4871	88.3095	80.3102
MSI2	19278	19278	14666	18519	759	4612	76.0764	96.0629	33185	38556	86.0696	84.523	73.6247
NOP56	38033	38033	31292	31244	6789	6741	82.2759	82.1497	62536	76066	82.2128	82.224	64.4257
PCBP2	24142	24142	17592	22541	1601	6550	72.8689	93.3684	42529	48284	88.0809	81.1907	67.6745
PTBP1	101580	101580	83843	83323	18257	17737	82.5389	82.027	167166	203160	82.2829	82.3282	64.5667
QKI	9389	9389	7407	8720	669	1982	78.8902	92.8746	16127	18778	85.8824	84.8211	72.477
RANGAP1	25191	25191	18014	24012	1179	7177	71.5097	95.3198	43224	50382	85.7925	81.1734	68.8083
RBFOX2	53632	53632	43291	46238	7394	10341	80.7186	86.2135	89529	107264	83.466	82.9989	67.0333
RBM27	10026	10026	8296	8829	1197	1730	82.7449	88.061	17125	20052	85.403	85.0044	70.9062
RBM39	336	336	277	309	27	59	82.4405	91.9643	586	672	87.2024	86.5625	74.7445
RBM47	24070	24070	17059	21208	2862	7011	70.8725	88.1097	38267	48140	79.4911	77.5568	59.8784
SLTM	24564	24564	18047	20990	3574	6517	73.4693	85.4503	39037	49128	79.4598	78.1509	59.347
SMNDC1	11108	11108	8579	9713	1395	2529	77.2326	87.4415	18292	22216	82.3371	81.387	65.0138
SND1	44062	44062	35767	40179	3883	8295	81.1743	91.1874	75946	88124	86.1808	85.4525	72.7272
SRSF3	19403	19403	15713	18191	1212	3690	80.9823	93.7535	33904	38806	87.3679	86.5063	75.3529
SRSF7	24969	24969	20857	19622	5347	4112	83.5316	78.5854	40479	49938	81.0585	81.5156	62.1931
SRSF9	29250	29250	21954	27844	1406	7296	75.0564	95.1932	49798	58500	85.1248	83.4594	71.7187
TARDBP	3789	3789	2814	3655	134	975	74.2676	96.4634	6469	7578	85.3655	83.5387	72.5405
TIA1	23541	23541	19186	22941	600	4355	81.5004	97.4513	42127	47082	89.4758	88.5637	79.9756
TIAL1	9736	9736	7327	9511	225	2409	75.2568	97.689	16838	19472	86.4729	84.764	74.8534
TNRC6A	11688	11688	9468	11199	489	2220	81.0062	95.8162	20667	23376	88.4112	87.4844	77.679
TROVE2	17947	17947	13615	16548	1399	4332	75.8623	92.2048	31624	35894	88.1039	82.6128	68.9947
U2AF1	58809	58809	48883	57222	1587	9926	83.1216	97.3014	106105	117618	90.2115	89.4646	81.244
U2AF2	213308	213308	171525	171490	41818	41783	80.4119	80.3955	343015	426616	80.4037	80.4053	60.8074
WTAP	4513	4513	3281	4199	314	1232	72.7011	93.0423	7480	9026	82.8717	80.9324	67.1472
XRN2	16840	16840	12478	14880	1960	4362	74.0974	88.361	27358	33680	81.2292	79.7877	63.1037
YTHDF1	492	492	361	471	21	131	73.374	95.7317	832	984	84.5528	82.6087	70.9004
YTHDC2	489	489	350	470	19	139	71.5746	96.1145	848	978	86.7076	81.5851	69.8242
YWHAG	10356	10356	7990	9170	1186	2366	77.1533	88.5477	17160	20712	82.8505	81.8145	66.1317
ZC3H7B	7785	7785	6219	6121	1664	1566	79.8844	78.6256	12340	15570	79.255	79.3847	58.5146
ZNF184	25260	25260	18244	21543	3717	7016	72.2249	85.285	39787	50520	78.7549	77.2707	58.0067
