# Supplementary material for: RBPSpot: Learning on appropriate contextual information for RBP binding sites discovery
Source: iScience. 2021 Oct 30;24(12):103381. doi: 10.1016/j.isci.2021.103381 (PMC8605353; doi:10.1016/j.isci.2021.103381)
Supplement: Table S10. Benchmarking evaluation for different tools on beRBP dataset, related to Figure 7 [file mmc10.xlsx]

## Sheet: Sheet1
Table S10: Benchmarking evaluation for different tools on beRBP dataset.Related to Figure 7.
	DeepBind			RBPSpot			iDeepE			DeepCLIP			RBPmap			beRBP
RBP	ACC	F1 Score	MCC	ACC	F1 Score	MCC	ACC	F1 Score	MCC	ACC	F1 Score	MCC	ACC	F1 Score	MCC	ACC	F1 Score	MCC
ELAVL1				93.9861	96.0696	0.833176	82.2183	87.6132	0.587109	83.3316	88.3202	0.622904				39.1114	39.1051	0.107397
FUS	39.3055	11.8206	-0.00407677	80.4695	82.3873	0.621055	79.5993	75.7108	0.630394	78.4254	76.674	0.577463	71.2406	64.6605	0.463606	71.1192	64.2982	0.46312
FXR1	65.6195	77.037	0.110834	90.1114	90.6584	0.801595							64.0138	45.8066	0.396273	60.5306	36.2864	0.347716
FXR2	57.0348	67.5503	0.0405305	83.2486	85.8544	0.659655							76.2312	71.3725	0.568393	72.4664	65.281	0.50651
HNRNPA1	35.1259	42.3958	0.132929	88.0786	70.0669	0.663849							79.1991	73.8462	0.639218	73.0812	63.3333	0.54391
HNRNPA2B1	53.4436	67.4711	0.0523047	89.5279	87.4964	0.786306							70.2612	42.413	0.41683	59.9089	1.9918	0.0775232
HNRNPC	72.8149	83.6409	0.1463	84.3184	87.9151	0.663528	83.8219	85.6778	0.690398	84.5427	86.6214	0.694526	46.0836	27.9846	0.145315	43.8091	16.5953	0.190312
IGF2BP1				92.2888	94.7047	0.805429							76.5246	74.5356	0.551091	75.3133	71.4078	0.549244
IGF2BP2	79.6466	88.5898	0.0398339	93.6428	95.6372	0.840936							55.7559	28.523	0.263829	59.1738	37.496	0.32773
IGF2BP3	79.0313	88.0035	0.0698921	93.1077	95.5129	0.807022							65.0233	50.8182	0.437681	55.3322	27.2821	0.277481
KHDRBS1	10.2021	6.93903	-0.0356695	87.9536	37.8378	0.423287							45.4976	14.8148	-0.0784914	47.3934	1.76991	0.0650504
LIN28A	70.2888	82.1005	0.0594604	87.1555	89.8865	0.724326							75.5369	73.5047	0.523044	74.821	70.7948	0.527356
LIN28B				92.533	94.4534	0.83255										52.1386	47.6779	0.236295
MSI1	66.9905	78.7782	0.0997832	85.5692	87.7198	0.702873							82.5998	80.4398	0.676305	82.1108	80	0.664424
PUM2				88.5955	89.7299	0.769714	78.592	79.824	0.577555	80.8908	81.8616	0.626017	79.8173	77.733	0.612172	79.1472	77.1626	0.596648
RBFOX2				89.5138	77.4282	0.724857							60.1137	33.9166	0.317604	59.7888	33.0176	0.311219
RBM47	75.8852	85.6971	0.119456	90.8063	93.6101	0.772301							75.3025	72.5417	0.533135	76.1368	73.221	0.553584
TAF15				93.5104	94.7112	0.864816	87.4025	88.8169	0.753373	88.4315	89.5518	0.781165	55.7842	42.5614	0.334602	40.0664	0.0553557	0.0105321
TIA1	76.7956	86.5842	0.0895379	87.8719	91.5305	0.703477	78.3109	84.4567	0.493634	79.8944	85.6752	0.525799	71.7798	67.2199	0.479499	71.8008	67.2363	0.480041
U2AF2	40.206	53.3178	0.0845707	86.8973	79.9479	0.715687							69.2081	56.7082	0.466745	49.2376	0.193424	-0.0893931
ZFP36				89.5122	91.2606	0.783982							52.9795	40.9027	0.285007	46.8298	24.5377	0.240933
PCBP2	40.6939	0.0298329	-0.00251982	88.5593	89.6895	0.76847							73.4847	65.3602	0.543836	51.1453	6.94981	0.134482
QKI	65.1607	0.0787402	0.00527168	89.2589	79.496	0.727112	85.2985	69.1047	0.594692	80.258	61.2941	0.482311	77.8053	72.5881	0.598472	77.8053	72.5881	0.598472
TARDBP	50.1141	62.0444	0.152656	89.0954	83.5358	0.76113							93.5655	89.1192	0.846174	70.5571	5.87711	0.145872
PABPC1	80.55	66.699	0.530367										75.9639	70.1493	0.562807	50.2253	2.54902	0.0142416
CPEB4	81.7531	42.3077	0.402361										71.8686	59.587	0.518551	52.1561	4.11523	0.0774671
HNRNPF													62.9454	54.6881	0.437252	41.7497	3.84723	0.0581096
CIRBP																91.8033	91.3793	0.84014
NCL																93.8776	93.617	0.878131
