# Supplementary material for: RBPSpot: Learning on appropriate contextual information for RBP binding sites discovery
Source: iScience. 2021 Oct 30;24(12):103381. doi: 10.1016/j.isci.2021.103381 (PMC8605353; doi:10.1016/j.isci.2021.103381)
Supplement: Table S11. Benchmarking evaluation for different tools on RBPSpot dataset, related to Figure 7 [file mmc11.xlsx]

## Sheet: Sheet1
Table S11: Benchmarking evaluation for different tools on RBPSpot dataset.Related to Figure 7.
RBP	RBPSpot	iDeepE	DeepCLIP	beRBP	DeepBind	RBPmap		RBPSpot	iDeepE	DeepCLIP	beRBP	DeepBind	RBPmap		RBPSpot	iDeepE	DeepCLIP	beRBP	DeepBind	RBPmap
	Accuracy							F1 Score							MCC
FUS	88.45	80.2779	76.8236	51.1	71.8283	56.8		87.7929	80.3153	77.5448	4.30528	71.6649	25.7732		0.773483	0.605562	0.537583	0.105463	0.436528	0.247845
FXR1	92.5			50	76.9326	54.4		91.9407			0	76.6309	39.7395		0.858189			0.00707071	0.538777	0.0958717
FXR2	91.88			50	73.3037	59.2		91.2748			0	74.007	32.6968		0.845753			0.00707071	0.466691	0.0240776
HNRNPA1	88.65			50	72.0762	57.5		88.4124			0	73.2548	76.7323		0.773649			0.00707071	0.443143	0.54046
HNRNPA2B1	91.9			50	72.9527	56.5		91.2791			0	73.4872	65.5774		0.846316			0.00707071	0.459284	0.383263
HNRNPC	95.25	81.1358	77.3462	50	74.1117	56.3		95.1801	80.7751	78.0523	0	74.4613	85.3308		0.905523	0.623155	0.548061	0.00707071	0.482288	0.693811
IGF2BP2	90.57			50.5	71.2968	55.1		90.1952			4.62428	72.2992	59.3739		0.813774			0.0366234	0.427024	0.307915
IGF2BP3	90.84			50.5	75.456	50.2		90.0618			1.9802	75.8936	52.027		0.826746			0.0708881	0.509345	0.225352
KHDRBS1	94.02			50	76.373	57.4		93.699			0	76.1241	74.4637		0.884249			0.00707071	0.527512	0.505736
LIN28A	95.69			50	70.652	52.6		90.2994			0	71.2699	42.8636		0.816374			0.00707071	0.413291	0.128729
MSI1	92.21			50	75.525	48.9		91.8448			0	75.7167	39.1276		0.845779			0.00707071	0.510467	0.0904509
PCBP2	91.92			64.95	76.849	55.75		91.7926			69.7975	76.7181	23.7526		0.838878			0.315707	0.536932	-0.0673617
QKI	94.43	80.2695	82.5434	50	76.806	50		94.4456	80.4227	82.4537	0	77.066	0		0.888421	0.605463	0.650902	0.00707071	0.536144	-0.348458
RBM47	92.12			52.4	74.474	50		91.7027			9.5057	73.8529	0		0.846476			0.150815	0.489946	-0.348368
TARDBP	93.68			64.5	71.5336	62.35		93.3921			52.6035	72.4608	76.3995		0.876332			0.335311	0.431587	0.535664
TIA1	89.96	79.096	76.0673	52.6	71.8891	53.5		89.8288	78.9943	76.1887	18.8356	71.9397	81.2302		0.799417	0.581948	0.521373	0.0937316	0.437703	0.616225
U2AF2	93.41			50	73.4396	52.5		93.4137			0	74.5314	80.0631		0.868294			0.00707071	0.470447	0.59584
ALKBH5	90.54	78.7529	79.0993					90.764	78.7529	79.2193					0.813195	0.575058	0.582025
EWSR1	89.36	80.6053	74.8621					89.3652	80.3212	75.0752					0.787239	0.612361	0.497315
MOV10	70.1	79.0836	81.2186					69.0767	79.071	81.4511					0.402915	0.581673	0.624569
TAF15	78.23	80.4214	74.0821	50				77.4942	79.9025	74.3942	0.019996				0.565877	0.60924	0.481785	0.00707071
PUM2	92.32	81.4174	77.7596	50.97				92.3329	81.0649	78.1801	37.9603				0.847177	0.628783	0.555605	0.0213703
CAPRIN1	94.72	78.1441	77.1723					94.4266	78.2312	76.6926					0.898476	0.562899	0.543906
AGO2	88.8	80.2729	74.2276					88.1579	80.0262	74.4425					0.780594	0.605642	0.484621
TIAL1	93.45	81.1422	77.804					93.1055	80.871	77.2598					0.87347	0.623093	0.556719
ELAVL1	91.97	78.8625	79.1549	50.745				91.629	78.8388	79.2937	35.6102				0.842231	0.577252	0.58315	0.0168817
ZC3H7B	95.89	82.113	76.1336					95.7726	82.3634	76.2526					0.918919	0.64252	0.522698
LIN28B	79.31			50				78.5387			0				0.587824			0.00707071
ZFP36	92.3			50				92.4157			0				0.84681			0.00707071
RBFOX2	93.54			50				93.1201			0				0.877085			0.00707071
IGF2BP1	90.95			50				90.7268			0				0.819787			0.00707071
FMR1	90.76				72.9437			90.5771				72.5478			0.815813				0.411917
HNRNPK	92.96				73.6857			92.8715				71.8285			0.859407				0.471764
HNRNPL	89.1				73.6308			89.034				71.6225			0.782159				0.448939
KHDRBS2	77.56				72.2558			75.718				73.6387			0.557736				0.450107
KHDRBS3	88.1				72.9123			88.1127				73.9858			0.762164				0.46469
MBNL1	82.19				73.4059			78.864				70.7167			0.677933				0.409402
PTBP1	93.13				71.1805			93.2754				73.467			0.863448				0.465599
RBM5	86.78				70.625			86.8124				71.441			0.735787				0.427724
RBM6	84.82				75.9548			85.1419				76.4176			0.697287				0.468225
SRSF1	79.1				70.9247			80.8628				74.6939			0.592112				0.475541
SRSF10	89.9				75.0441			89.9713				71.1805			0.798156				0.414566
SRSF7	91.73				72.4038			91.3839				72.4169			0.837226				0.46949
SRSF9	93.63				73.4895			93.6426				70.629			0.872494				0.471898
