# Supplementary material for: RBPSpot: Learning on appropriate contextual information for RBP binding sites discovery
Source: iScience. 2021 Oct 30;24(12):103381. doi: 10.1016/j.isci.2021.103381 (PMC8605353; doi:10.1016/j.isci.2021.103381)
Supplement: Table S12. Benchmarking evaluation for different tools on Graphprot dataset, related to Figure 7 [file mmc12.xlsx]

## Sheet: Sheet1
Table S12: Benchmarking evaluation for different tools on Graphprot dataset.Related to Figure 7.
RBP	RBPSpot	iDeepE	DeepCLIP	beRBP	DeepBind	RBPmap	RBPSpot	iDeepE	DeepCLIP	beRBP	DeepBind	RBPmap	RBPSpot	iDeepE	DeepCLIP	beRBP	DeepBind	RBPmap
	Accuracy							F1 Score							MCC
ALKBH5	94.73	63.9098	66.1654				94.697	63.9098	72.7273				0.894731	0.278268	0.363072
EWSR1	90.1	90.7	91.7				89.9492	90.6344	91.7083				0.802361	0.81408	0.834002
MOV10	94.8	84.9	87.9				94.7686	84.6701	87.9841				0.896065	0.698314	0.758074
TAF15	90.6	91.3	91.6	58.3		53.9	90.249	91.3776	91.5663	28.9608		23.5489	0.814113	0.826134	0.832027	0.294498		0.128307
PUM2	90.7	91.1	89.1	36.5		50.3	90.1169	91.1443	89.0232	4.51128		30.0985	0.819727	0.822041	0.782077	-0.363704		0.00735261
CAPRIN1	90.8	82.7	83.5				90.5544	82.5076	83.1116				0.817105	0.654158	0.67071
AGO2	90.5	81.1	79.5				90.4523	81.0811	79.803				0.810041	0.622001	0.590266
HNRNPC	90.2	90.6	92.8	50.9	88.6	49.8	90.0204	90.5622	92.955	3.91389	87.9747	10.3571	0.804521	0.812026	0.85683	0.0862875	0.776209	-0.00842152
TIAL1	92.1	85.5	90.4				92.0283	85.8537	90.8918				0.842136	0.710889	0.812754
TIA1	90.6	87.8	86.2	47.6	89.5	45.9	90.4665	87.9921	85.9184	10.274	89.3184	17.4046	0.812318	0.756387	0.72458	-0.0865215	0.790457	-0.113289
ELAVL1	92.7	90.5	89.1	33		37.8	92.6337	90.6219	91.0345	21.1765		26.6509	0.854138	0.810274	0.818368	-0.356417		-0.256122
FUS	92.4	93.6	92.9	55.5	35.6	57.9	92.4453	93.5091	92.7919	21.5168	33.4711	31.3214	0.848061	0.872342	0.858386	0.219981	-0.288592	0.249532
QKI	91.5	91.5	91.8	46.2	27.4	55.6	91.2999	91.5254	91.8651	7.56014	29.7872	34.8974	0.83088	0.830015	0.836107	-0.138502	-0.453049	0.145136
ZC3H7B	91.1	84.2	85.8				91.0911	84.1365	86.1868				0.822002	0.684022	0.717125
C17ORF85		77.129	75.9124					77.2947	72.7273					0.542591	0.533906
C22ORF28		75.9	79.8					76.2562	78.2796					0.518233	0.601928
SFRS1		86.6	86.4					86.8627	86.0941					0.732586	0.728706
TDP43		88	90.8					87.8543	90.8911					0.760219	0.816163
AGO1234		85.1	84.5					84.9343	84.6077					0.70217	0.690068
ELAVL1A		90.9	90.6					91.1565	90.6931					0.819379	0.812162
ELAVL1B		92.4	90.9					92.7022	91.0345					0.85203	0.818368
HUR		92.6	91					92.5101	90.5462					0.852245	0.816298
IGF2BP123		88.3	86.8					88.8252	87.4046					0.769407	0.739415
PTBv1		89.2	89.7					89.3281	89.7919					0.784226	0.794129
