# Supplementary material for: RBPSpot: Learning on appropriate contextual information for RBP binding sites discovery
Source: iScience. 2021 Oct 30;24(12):103381. doi: 10.1016/j.isci.2021.103381 (PMC8605353; doi:10.1016/j.isci.2021.103381)
Supplement: Table S13. Primary data information including accession id, tissue and study, related to Figure 11 [file mmc13.xlsx]

## Sheet: Sheet1
Table S13: Primary data information including accession id, tissue and study.Related to Figure 11.
Data ID at Starbase	RBP	CLIP-Technique	Cell/Tissue	Treatment	Source	Source ID	Study	Total Number of bases in Peak data (in MB)	Total Number of bases in Peak data after filtering >5 && <=300 (in MB)
474	ACIN1	iCLIP	HeLa	anti-Acinus antibody, iCLIP_AciL	GEO	GSE81460	Rodor J, et al. RNA 2016	1.17832	1.15553
475	ACIN1	iCLIP	HeLa	anti-Acinus antibody, iCLIP_AciS	GEO	GSE81460	Rodor J, et al. RNA 2016	0.450274	0.448152
476	ACIN1	iCLIP	HeLa	Aci, common	GEO	GSE81460	Rodor J, et al. RNA 2016	2.08269	1.96564
477	ACIN1	iCLIP	HeLa	T7 Tag, iCLIP_T7_Aci	GEO	GSE81460	Rodor J, et al. RNA 2016	1.82473	1.7097
190	ADAR	HITS-CLIP	U87MG	Glioblastoma (Astrocytoma) cells, mouse monoclonal	GEO	GSE55361	Bahn JH, et al. Nat Commun 2015	4.29778	3.94982
209	ADAR	iCLIP	H9	Flag-ADAR1	GEO	GSE63709	Chen T, et al. Cell Res. 2015	0.113794	0.0757208
210	ADAR	iCLIP	H9	Flag-E912A, catalytically inactive ADAR1 mutant	GEO	GSE63709	Chen T, et al. Cell Res. 2015	0.209134	0.156232
1	AGO1	CLASH	Flp-In-T-REx-293	6xHis (PTH) tag AGO1, CLASH protocol	PubMed	23622248	Helwak A, et al. Cell. 2013	0.89245	0.885997
27	AGO1	PAR-CLIP	HEK293	4-thiouridine, RNase T1	GEO	GSM545212	Hafner M, et al. Cell 2010	0.281466	0.280561
115	AGO1	PAR-CLIP	HEK293	4-thiouridine, ML_MM_6	GEO	GSM1065667	Memczak S, et al. Nature 2013	2.00846	1.98517
116	AGO1	PAR-CLIP	HEK293	4-thiouridine, ML_MM_7	GEO	GSM1065668	Memczak S, et al. Nature 2013	0.0727444	0.0727444
117	AGO1	PAR-CLIP	HEK293	4-thiouridine, ML_MM_8	GEO	GSM1065669	Memczak S, et al. Nature 2013	0.352888	0.352172
2	AGO1-4	HITS-CLIP	Jijoye	EBV-infected, pan AGO antibody A28, rep1	PubMed	22473208	Riley KJ, et al. EMBO J. 2012	0.0200701	0.0114164
3	AGO1-4	HITS-CLIP	Jijoye	EBV-infected, pan AGO antibody A28, rep2	PubMed	22473208	Riley KJ, et al. EMBO J. 2012	0.0621872	0.03794
4	AGO1-4	HITS-CLIP	Jijoye	EBV-infected, pan AGO antibody A28, rep3	PubMed	22473208	Riley KJ, et al. EMBO J. 2012	0.251222	0.209195
76	AGO1-4	HITS-CLIP	HS5	stromal cell, repeat 2, DNase and RNase A	GEO	GSM1013105	Balakrishnan I, et al. Stem Cells 2014	4.31391	3.56152
77	AGO1-4	HITS-CLIP	HS27a	stromal cell, repeat 2, DNase and RNase A	GEO	GSM1013106	Balakrishnan I, et al. Stem Cells 2014	5.31822	4.97834
78	AGO1-4	HITS-CLIP	HUVEC	repeat 1, DNase and RNase A	GEO	GSM1013107	Balakrishnan I, et al. Stem Cells 2014	2.56069	1.73679
79	AGO1-4	HITS-CLIP	HS5	stromal cell, repeat 3, DNase and RNase A	GEO	GSM1013108	Balakrishnan I, et al. Stem Cells 2014	1.66404	1.20417
80	AGO1-4	HITS-CLIP	HS27a	stromal cell, repeat 3, DNase and RNase A	GEO	GSM1013109	Balakrishnan I, et al. Stem Cells 2014	1.82205	1.58189
81	AGO1-4	HITS-CLIP	marrow-stromal-cells	stromal cell, repeat 1, DNase and RNase A	GEO	GSM1013110	Balakrishnan I, et al. Stem Cells 2014	2.53181	2.19055
82	AGO1-4	HITS-CLIP	HUVEC	repeat 2, DNase and RNase A	GEO	GSM1013111	Balakrishnan I, et al. Stem Cells 2014	1.47006	1.06508
83	AGO1-4	HITS-CLIP	TrHBMEC	repeat 1, DNase and RNase A	GEO	GSM1013112	Balakrishnan I, et al. Stem Cells 2014	0.293854	0.269478
84	AGO1-4	HITS-CLIP	marrow-stromal-cells	repeat 2, DNase and RNase A	GEO	GSM1013113	Balakrishnan I, et al. Stem Cells 2014	0.234632	0.219641
86	AGO1-4	HITS-CLIP	marrow-stromal-cells	repeat 4, DNase and RNase A	GEO	GSM1013115	Balakrishnan I, et al. Stem Cells 2014	0.351838	0.33513
87	AGO1-4	HITS-CLIP	marrow-stromal-cells	repeat 5, DNase and RNase A	GEO	GSM1013116	Balakrishnan I, et al. Stem Cells 2014	0.237694	0.208769
89	AGO1-4	HITS-CLIP	TrHBMEC	repeat 3, DNase and RNase A	GEO	GSM1013118	Balakrishnan I, et al. Stem Cells 2014	0.248909	0.226851
92	AGO1-4	HITS-CLIP	HS27a	stromal cell, DNase and RNase A	GEO	GSE41272	Balakrishnan I, et al. Stem Cells 2014	0.777941	0.777941
95	AGO1-4	HITS-CLIP	HS27a	stromal cell, repeat 1, DNase and RNase A	GEO	GSM1013103	Balakrishnan I, et al. Stem Cells 2014	5.68223	5.67917
196	AGO1-4	HITS-CLIP	BT474	DMEM medium	GEO	GSE57855	Pillai MM, et al. Breast Cancer Res Treat 2014	3.29328	3.28754
197	AGO1-4	HITS-CLIP	MCF7	DMEM medium	GEO	GSE57855	Pillai MM, et al. Breast Cancer Res Treat 2014	2.86515	2.86388
198	AGO1-4	HITS-CLIP	MDA-MB-231	DMEM medium	GEO	GSE57855	Pillai MM, et al. Breast Cancer Res Treat 2014	0.504768	0.504768
403	AGO1-4	HITS-CLIP	MCF7	control, Nested	GEO	GSM2065789	-	8.26684	7.94224
404	AGO1-4	HITS-CLIP	MCF7	10nM 17β-estradiol for 6 hours, Nested	GEO	GSM2065790	-	20.0348	18.2688
405	AGO1-4	HITS-CLIP	MCF7	10nM 17β-estradiol for 24 hours, Nested	GEO	GSM2065791	-	25.4492	22.9931
406	AGO1-4	HITS-CLIP	MCF7	control, Nested, Protected	GEO	GSM2065792	-	8.98032	8.28985
407	AGO1-4	HITS-CLIP	MCF7	10nM 17β-estradiol for 6 hours, Nested, Protected	GEO	GSM2065793	-	15.0863	13.376
408	AGO1-4	HITS-CLIP	MCF7	10nM 17β-estradiol for 24 hours, Nested, Protected	GEO	GSM2065794	-	15.1162	13.0344
483	AGO1-4	HITS-CLIP	Liver	teratoma-derived fibroblasts, low RNase I	GEO	GSE97056	Luna JM,et al. Mol Cell 2017	4.79629	4.78382
487	AGO1-4	PAR-CLIP	HK-2	4-SU / 369 nm	GEO	GSE98670	Benway CJ, et al. Am J Transplant 2017	0.369888	0.363885
5	AGO2	HITS-CLIP	Jijoye	AGO2 antibody, rep1	PubMed	22473208	Riley KJ, et al. EMBO J. 2012	0.143335	0.106221
6	AGO2	HITS-CLIP	Jijoye	AGO2 antibody, rep2	PubMed	22473208	Riley KJ, et al. EMBO J. 2012	0.250818	0.208792
8	AGO2	HITS-CLIP	HEK293S	miRNA124 transfection	PubMed	23024010	Uren PJ, et al. Bioinformatics 2012	0.0109177	0.0109177
10	AGO2	PAR-CLIP	hESCs	WA-09, 4-thiouridine, RNase T1	PubMed	22012620	Lipchina I, et al. Genes Dev. 2011	0.239409	0.237457
28	AGO2	PAR-CLIP	HEK293	repeat 2, 4-thiouridine, RNase T1	GEO	GSM545213	Hafner M, et al. Cell 2010	0.0450735	0.0442448
29	AGO2	PAR-CLIP	HEK293	miR-124 transfected, 4-thiouridine, RNase T1	GEO	GSM545216	Hafner M, et al. Cell 2010	0.75628	0.754145
30	AGO2	PAR-CLIP	HEK293	miR-7 transfected, 4-thiouridine, RNase T1	GEO	GSM545217	Hafner M, et al. Cell 2010	0.177528	0.1772
40	AGO2	HITS-CLIP	HEK293	repeat 1, completeT1	GEO	GSM714642	Kishore S, et al. Nat Methods 2011	2.04903	2.04499
41	AGO2	HITS-CLIP	HEK293	repeat 2, completeT1	GEO	GSM714643	Kishore S, et al. Nat Methods 2011	0.156839	0.156425
43	AGO2	PAR-CLIP	HEK293	repeat 1, completeT1	GEO	GSM714644	Kishore S, et al. Nat Methods 2011	1.69981	1.69568
45	AGO2	PAR-CLIP	HEK293	repeat 1, mildMNase	GEO	GSM714646	Kishore S, et al. Nat Methods 2011	0.422614	0.419115
46	AGO2	PAR-CLIP	HEK293	repeat 2, mildMNase	GEO	GSM714647	Kishore S, et al. Nat Methods 2011	0.214284	0.213644
54	AGO2	PAR-CLIP	BC-3	KSHV-infected, 4-thiouridine, RNase T1	GEO	GSE32109	Gottwein E, et al. Cell Host Microbe 2011	0.640837	0.640837
99	AGO2	PAR-CLIP	EF3D-AGO2	EBV B95-8-infected, 4-thiouridine, RNase T1	GEO	GSM1020021	Skalsky RL, et al. PLoS Pathog 2012	0.614949	0.614284
100	AGO2	PAR-CLIP	LCL35	EBV B95-8-infected, 4-thiouridine, RNase T1	GEO	GSM1020022	Skalsky RL, et al. PLoS Pathog 2012	0.539241	0.538939
101	AGO2	PAR-CLIP	LCL-BAC	EBV B95-8-infected, 4-thiouridine, RNase T1	GEO	GSM1020023	Skalsky RL, et al. PLoS Pathog 2012	0.225854	0.225854
102	AGO2	PAR-CLIP	LCL-BACD1	EBV B95-8-infected, 4-thiouridine, RNase T1	GEO	GSM1020024	Skalsky RL, et al. PLoS Pathog 2012	0.281415	0.281065
103	AGO2	PAR-CLIP	LCL-BACD3	EBV B95-8-infected, 4-thiouridine, RNase T1	GEO	GSM1020025	Skalsky RL, et al. PLoS Pathog 2012	0.274887	0.274537
104	AGO2	HITS-CLIP	HeLa	repeat 4, control shRNA	GEO	GSM1048187	Xue Y, et al. Cell 2013	5.79609	5.59153
118	AGO2	PAR-CLIP	HEK293	4-thiouridine, 3_ML_LG	GEO	GSM1065670	Memczak S, et al. Nature 2013	0.641317	0.640967
125	AGO2	PAR-CLIP	DG75-BCBL-1	DG75 and BCBL-1 cell line, 4-thiouracil, KSHV negative	GEO	GSE43909	Erhard F, et al. Genome Res 2014	2.53451	1.20252
126	AGO2	HITS-CLIP	HEK293S	arsenite, DNase and RNase A	GEO	GSE44376	Karginov FV, et al. Genes Dev 2013	1.16366	1.09553
127	AGO2	HITS-CLIP	HEK293S	no arsenite, DNase and RNase A	GEO	GSE44376	Karginov FV, et al. Genes Dev 2013	1.16366	1.09553
128	AGO2	HITS-CLIP	HEK293S	no emetine, AbnovaAb, DNase and RNase A	GEO	GSE44377	Karginov FV, et al. Genes Dev 2013	0.690666	0.6657
129	AGO2	HITS-CLIP	HEK293S	emetine, AbnovaAb, DNase and RNase A	GEO	GSE44377	Karginov FV, et al. Genes Dev 2013	0.690666	0.6657
130	AGO2	HITS-CLIP	HEK293S	no hippuristanol, AbnovaAb, DNase and RNase A	GEO	GSE44378	Karginov FV, et al. Genes Dev 2013	0.187603	0.172732
131	AGO2	HITS-CLIP	HEK293S	hippuristanol, AbnovaAb, DNase and RNase A	GEO	GSE44378	Karginov FV, et al. Genes Dev 2013	0.187603	0.172732
136	AGO2	PAR-CLIP	LCL-BACD2	RNase T1	GEO	GSM1133252	Majoros WH, et al. Nat Methods 2013	0.040925	0.040925
180	AGO2	HITS-CLIP	motor-cortex	grey matter, 44yrs, male, upper band, mRNA library, cDNA	GEO	GSE52082	Boudreau RL, et al. Neuron 2014	0.404545	0.398146
192	AGO2	PAR-CLIP	HEK293T	No Dicer, untransfected	GEO	GSM1370382	Bogerd HP, et al. RNA 2014	0.0186882	0.0186882
193	AGO2	PAR-CLIP	HEK293T	No Dicer, hsa-miR-155 transfected	GEO	GSM1370383	Bogerd HP, et al. RNA 2014	0.00762367	0.00762367
194	AGO2	PAR-CLIP	HEK293T	No Dicer, kshv-miR-K12-11 transfected	GEO	GSM1370384	Bogerd HP, et al. RNA 2014	0.00687122	0.00687122
215	AGO2	PAR-CLIP	C666	nasopharyngeal carcinoma, 4-SU for 20 hours, ab57113	GEO	GSM1660656	Kang D, et al. PLoS Pathog. 2015	0.392675	0.392675
482	AGO2	eCLIP	HCT116	Human colorectal carcinoma, FH-AGO2_WT	GEO	GSE89943	Golden RJ, Chen B, Li T, Braun J et al.	0.161677	0.123408
485	AGO2	PAR-CLIP	HK-2	4-SU / 365 nm, cyclosporine A	GEO	GSE98670	Benway CJ, et al. Am J Transplant 2017	0.750644	0.74282
491	AGO2	PAR-CLIP	EWS	Ewing Sarcoma cellinie, no doxycyclin, L1	GEO	GSM2128339	Schwentner R, Herrero-Martin D, Kauer MO, Mutz CN et al.	0.840369	0.840369
492	AGO2	PAR-CLIP	EWS	Ewing Sarcoma cellinie, no doxycyclin, L3	GEO	GSM2128340	Schwentner R, Herrero-Martin D, Kauer MO, Mutz CN et al.	0.773885	0.773885
587	AGO2	HITS-CLIP	Huh7.5	Log2 Fold change LNA/Mock >= 1, anti-AGO1-4 (2A8 monoclonal)	GEO	GSE64676	Luna JM,et al. Cell 2015	0.0661821	0.0614471
588	AGO2	HITS-CLIP	Huh7.5	Log2 Fold change LNA/Mock <= -1, anti-AGO1-4 (2A8 monoclonal)	GEO	GSE64676	Luna JM,et al. Cell 2015	0.114667	0.108482
589	AGO2	HITS-CLIP	Huh7.5	Log2 Fold change m15/Mock >= 1, anti-AGO1-4 (2A8 monoclonal)	GEO	GSE64678	Luna JM,et al. Cell 2015	2.9041	2.90043
31	AGO3	PAR-CLIP	HEK293	repeat 2, 4-thiouridine, RNase T1	GEO	GSM545214	Hafner M, et al. Cell 2010	0.437073	0.437073
32	AGO4	PAR-CLIP	HEK293	repeat 2, 4-thiouridine, RNase T1	GEO	GSM545215	Hafner M, et al. Cell 2010	0.0915108	0.0909529
522	AIFM1	eCLIP	HEK293T	AIFM eCLIP rep1, run1-2	GEO	GSM2291979	Brannan KW, Jin W, Huelga SC, Banks CA et al.	0.426095	0.425296
523	AIFM1	eCLIP	HEK293T	AIFM eCLIP rep2, run1-2	GEO	GSM2291980	Brannan KW, Jin W, Huelga SC, Banks CA et al.	1.09409	1.08998
57	ALKBH5	PAR-CLIP	HEK293	repeat 2, 4-thiouridine	GEO	GSM936506	Baltz AG, et al. Mol Cell 2012	0.0518322	0.0515118
573	ALYREF	iCLIP	HeLa	uterine cervix, control, rep1	GEO	GSM2631827	-	0.0229826	0.0163527
574	ALYREF	iCLIP	HeLa	uterine cervix, CBP80 KD	GEO	GSM2631828	-	0.0101204	0.00837421
575	ALYREF	iCLIP	HeLa	uterine cervix, PABPN1 KD	GEO	GSM2631829	-	0.0153542	0.00943661
576	ALYREF	iCLIP	HeLa	uterine cervix, control, rep2	GEO	GSM2631830	-	0.0349607	0.0252619
577	ALYREF	iCLIP	HeLa	uterine cervix, CstF64 kd, rep1	GEO	GSM2631831	-	0.0226927	0.0160732
578	ALYREF	iCLIP	HeLa	uterine cervix, control, rep3	GEO	GSM2631832	-	0.0166645	0.00917816
579	ALYREF	iCLIP	HeLa	uterine cervix, CstF64 kd, rep2	GEO	GSM2631833	-	0.0258532	0.0187492
248	AUH	eCLIP	K562	ENCODE, isogenic, rep1	ENCODE			0.421973	0.420924
249	AUH	eCLIP	K562	ENCODE, isogenic, rep2	ENCODE			0.313981	0.313644
266	AUH	eCLIP	HepG2	ENCODE, isogenic, rep1	ENCODE			0.873585	0.86828
267	AUH	eCLIP	HepG2	ENCODE, isogenic, rep2	ENCODE			0.913012	0.908065
375	BCCIP	eCLIP	HepG2	ENCODE, isogenic, rep1	ENCODE			1.48799	1.48088
376	BCCIP	eCLIP	HepG2	ENCODE, isogenic, rep2	ENCODE			1.44765	1.43891
324	BUD13	eCLIP	HepG2	ENCODE, isogenic, rep1	ENCODE			2.4194	2.40661
325	BUD13	eCLIP	HepG2	ENCODE, isogenic, rep2	ENCODE			3.89031	3.87636
59	CAPRIN1	PAR-CLIP	HEK293	repeat 2, 4-thiouridine	GEO	GSM936509	Baltz AG, et al. Mol Cell 2012	0.450231	0.440127
580	CBX7	dCLIP	HEK293	vector hCBX7 rep 1, parental control	GEO	GSM2699198	Rosenberg M, et al. Cell Syst2017	0.316433	0.291789
581	CBX7	dCLIP	HEK293	vector hCBX7 rep 1, GFP control	GEO	GSM2699198	Rosenberg M, et al. Cell Syst2017	0.620062	0.532771
582	CBX7	dCLIP	HEK293	vector hCBX7 rep 2, parental control	GEO	GSM2699199	Rosenberg M, et al. Cell Syst2017	0.128398	0.125051
583	CBX7	dCLIP	HEK293	vector hCBX7 rep 2, GFP control	GEO	GSM2699199	Rosenberg M, et al. Cell Syst2017	0.117813	0.116109
458	CELF2	HITS-CLIP	JSL1	JSL1 T cells, RPMI, PMA-supplemented media, stimulated	GEO	GSE71264	-	6.26966	5.20494
459	CELF2	HITS-CLIP	JSL1	JSL1 T cells, RPMI, cell culture media alone, unstimulated	GEO	GSE71264	-	7.21872	5.19874
402	CNBP	PAR-CLIP	HEK293	FLAG-HA tagged	GEO	GSM1976310	-	3.07004	3.06961
302	CPSF6	eCLIP	K562	ENCODE, isogenic, rep2	ENCODE			1.33457	1.32864
303	CPSF6	eCLIP	K562	ENCODE, isogenic, rep1	ENCODE			1.34925	1.34311
238	CSTF2T	eCLIP	HepG2	ENCODE, isogenic, rep1	ENCODE			2.29074	2.26163
239	CSTF2T	eCLIP	HepG2	ENCODE, isogenic, rep2	ENCODE			2.21241	2.1804
282	CSTF2T	eCLIP	K562	ENCODE, isogenic, rep1	ENCODE			1.60463	1.58746
283	CSTF2T	eCLIP	K562	ENCODE, isogenic, rep2	ENCODE			1.93686	1.90763
559	CSTF2T	sCLIP-seq	BE(2)-C	brain, derived from metastatic site: bone marrow, rep1	GEO	GSM2441776	Kargapolova Y, Levin M, Lackner K, Danckwardt S.	10.4898	8.33682
560	CSTF2T	sCLIP-seq	BE(2)-C	brain, derived from metastatic site: bone marrow, rep2	GEO	GSM2441777	Kargapolova Y, Levin M, Lackner K, Danckwardt S.	1.26034	1.24835
561	CSTF2T	sCLIP-seq	BE(2)-C	brain, derived from metastatic site: bone marrow, rep3	GEO	GSM2441778	Kargapolova Y, Levin M, Lackner K, Danckwardt S.	5.19967	5.19035
437	DDX3X	HITS-CLIP	HEK293T	neuronal, sc-81247, rep1	GEO	GSM1427357	Valentin-Vega YA, et al.Sci Rep 2016	0.0150328	0.00424957
438	DDX3X	HITS-CLIP	HEK293T	neuronal, sc-81247, rep2	GEO	GSM1427358	Valentin-Vega YA, et al.Sci Rep 2016	0.221504	0.0382738
439	DDX3X	HITS-CLIP	HEK293T	neuronal, sc-81247, rep3	GEO	GSM1427359	Valentin-Vega YA, et al.Sci Rep 2016	0.511487	0.0680294
440	DDX3X	HITS-CLIP	HEK293T	neuronal, sc-81247, rep4	GEO	GSM1427360	Valentin-Vega YA, et al.Sci Rep 2016	0.092227	0.0187464
292	DDX42	eCLIP	K562	ENCODE, isogenic, rep2	ENCODE			1.00301	1.00039
293	DDX42	eCLIP	K562	ENCODE, isogenic, rep1	ENCODE			0.936183	0.934176
554	DDX54	PAR-CLIP	MCF7	WT, control, rep1	GEO	GSM2367478	Milek M, Imami K, Mukherjee N, Bortoli F et al.	6.89873	6.45424
555	DDX54	PAR-CLIP	MCF7	WT, control, rep2	GEO	GSM2367479	Milek M, Imami K, Mukherjee N, Bortoli F et al.	9.72193	8.92297
556	DDX54	PAR-CLIP	MCF7	WT, exposed to 10 Gy irradition, rep1	GEO	GSM2367480	Milek M, Imami K, Mukherjee N, Bortoli F et al.	6.68447	6.06963
557	DDX54	PAR-CLIP	MCF7	WT, exposed to 10 Gy irradition, rep2	GEO	GSM2367481	Milek M, Imami K, Mukherjee N, Bortoli F et al.	12.3597	10.7124
558	DDX54	PAR-CLIP	MCF7	WT, exposed to actinomycin D	GEO	GSM2367484	Milek M, Imami K, Mukherjee N, Bortoli F et al.	5.95791	5.45396
62	DGCR8	HITS-CLIP	HEK293T	repeat 1, D8 (endogenous DGCR8)	GEO	GSM955510	Macias S, et al. Nat Struct Mol Biol 2012	1.35286	1.35154
63	DGCR8	HITS-CLIP	HEK293T	repeat 1, T7 (overexpressed DGCR8)	GEO	GSM955511	Macias S, et al. Nat Struct Mol Biol 2012	0.772847	0.771682
64	DGCR8	HITS-CLIP	HEK293T	repeat 2, D8 (endogenous DGCR8)	GEO	GSM955512	Macias S, et al. Nat Struct Mol Biol 2012	3.11872	3.11631
65	DGCR8	HITS-CLIP	HEK293T	repeat 2, T7 (overexpressed DGCR8)	GEO	GSM955513	Macias S, et al. Nat Struct Mol Biol 2012	1.11314	1.11024
342	DGCR8	eCLIP	K562	ENCODE, isogenic, rep1	ENCODE			0.631489	0.626538
343	DGCR8	eCLIP	K562	ENCODE, isogenic, rep2	ENCODE			0.775897	0.770165
548	DGCR8	eCLIP	HEK293T	DGCR8 wt-eCLIP, run1-2	GEO	GSM2344726	Van Nostrand EL, et al. Methods. 2017	1.06084	1.05546
549	DGCR8	eCLIP	HEK293T	DGCR8 FLAG-eCLIP, run1-2	GEO	GSM2344728	Van Nostrand EL, et al. Methods. 2017	0.777025	0.77445
550	DHX9	FLASH-CLIP-seq	HEK293	DHX9-mAb, Santa Cruz, sc-137183, B0612, rep1	GEO	GSM2363518	Aktaş T, et al. Nature 2017	1.16491	1.15537
551	DHX9	FLASH-CLIP-seq	HEK293	DHX9-mAb, Santa Cruz, sc-137183, B0612, rep2	GEO	GSM2363519	Aktaş T, et al. Nature 2017	2.51298	2.47479
553	DHX9	FLASH-CLIP-seq	HEK293	DHX9-Rb, Abcam, ab26271, GR187365-1, rep 2	GEO	GSM2363521	Aktaş T, et al. Nature 2017	3.23207	3.18704
564	DHX9	uvCLAP-CLIP-seq	HEK293	F1 hDHX9 rep1-2	GEO	GSE85155	Aktaş T, et al. Nature 2017	0.524915	0.523067
186	DICER1	PAR-CLIP	HEK293	FLAG/HA-tagged	GEO	GSE55324	Rybak-Wolf A, et al. Cell 2014	0.33915	0.326643
187	DICER1	PAR-CLIP	HEK293	FLAG/HA-tagged, repeat1	GEO	GSM1334287	Rybak-Wolf A, et al. Cell 2014	0.407157	0.400496
188	DICER1	PAR-CLIP	HEK293	FLAG/HA-tagged, repeat2	GEO	GSM1334288	Rybak-Wolf A, et al. Cell 2014	0.532547	0.523026
189	DICER1	PAR-CLIP	HEK293	FLAG/HA-tagged, repeat3	GEO	GSM1334289	Rybak-Wolf A, et al. Cell 2014	0.137191	0.137191
480	DIS3L2	HITS-CLIP	HEK293	Overexpressed DIS3L2 D391N mutant, rep1-3	GEO	GSE81536	Ustianenko D, Pasulka J, Feketova Z, Bednarik L et al.	0.071722	0.071722
119	DKC1	PAR-CLIP	HEK293	RNase T1	GEO	GSM1067866	Kishore S, et al. Genome Biol 2013	6.31954	6.31954
211	EIF3A	PAR-CLIP	HEK293T	100uM 4-thiouridine for 14h	GEO	GSE65004	Lee AS, et al. Nature 2015	0.00927448	0.00927448
212	EIF3B	PAR-CLIP	HEK293T	100uM 4-thiouridine for 14h	GEO	GSE65004	Lee AS, et al. Nature 2015	0.00811958	0.00811958
213	EIF3D	PAR-CLIP	HEK293T	100uM 4-thiouridine for 14h	GEO	GSE65004	Lee AS, et al. Nature 2015	0.0100327	0.0100327
214	EIF3G	PAR-CLIP	HEK293T	100uM 4-thiouridine for 14h	GEO	GSE65004	Lee AS, et al. Nature 2015	0.010191	0.010191
566	EIF4A1	uvCLAP-CLIP-seq	HEK293	G2 heIF4A1, rep1-2	GEO	GSE85155	Aktaş T, et al. Nature 2017	0.0528879	0.0528879
74	EIF4A3	HITS-CLIP	HeLa	repeat 1, RNase T1	GEO	GSM1001330	Saulière J, et al. Nat Struct Mol Biol 2012	16.015	15.7696
565	EIF4A3	uvCLAP-CLIP-seq	HEK293	F1 heIF4A3 rep1-2	GEO	GSE85155	Aktaş T, et al. Nature 2017	0.0500059	0.0500059
381	EIF4G1	iCLIP	K562	ENCODE, isogenic, rep2	ENCODE			0.2365	0.23641
382	EIF4G1	iCLIP	K562	ENCODE, isogenic, rep1	ENCODE			0.0763111	0.0762568
254	EIF4G2	eCLIP	K562	ENCODE, isogenic, rep1	ENCODE			1.46258	1.44959
255	EIF4G2	eCLIP	K562	ENCODE, isogenic, rep2	ENCODE			1.35136	1.33722
9	ELAVL1	iCLIP	HeLa	None	PubMed	21890634	Uren PJ, et al. J Biol Chem 2011	0.085187	0.0804014
42	ELAVL1	HITS-CLIP	HEK293	completeT1	GEO	GSE28859	Kishore S, et al. Nat Methods 2011	0.410874	0.408298
47	ELAVL1	PAR-CLIP	HEK293	completeT1	GEO	GSE28859	Kishore S, et al. Nat Methods 2011	0.449341	0.439251
48	ELAVL1	PAR-CLIP	HEK293	mildMNase	GEO	GSE28859	Kishore S, et al. Nat Methods 2011	8.25947	6.85823
49	ELAVL1	PAR-CLIP	HEK293	4-thiouridine, RNase T1	GEO	GSM738185	Mukherjee N, et al. Mol Cell 2011	3.65975	3.65975
50	ELAVL1	PAR-CLIP	HeLa	DMEM medium, 4-thiouridine	GEO	GSM741173	Lebedeva S, et al. Mol Cell 2011	0.144259	0.144259
51	ELAVL1	PAR-CLIP	HeLa	SILAC medium, 4-thiouridine	GEO	GSM741174	Lebedeva S, et al. Mol Cell 2011	0.203286	0.203286
52	ELAVL1	PAR-CLIP	HeLa	SILAC medium, 6-thioguanosine	GEO	GSM741175	Lebedeva S, et al. Mol Cell 2011	0.751739	0.744641
176	ELAVL1	PAR-CLIP	HEK293	repeat 1, 4-thiouridine and RNase T1	GEO	GSM1234283	Friedersdorf MB, et al. Genome Biol 2014	0.83427	0.833684
489	ELAVL1	iCLIP	Huvec	human umbilical vein endothelial cells, si-scrambled	GEO	GSM2033153	Stellos K, Gatsiou A, Stamatelopoulos K, Perisic Matic L et al.	0.280588	0.280588
490	ELAVL1	iCLIP	Huvec	human umbilical vein endothelial cells, si-ADAR1	GEO	GSM2033154	Stellos K, Gatsiou A, Stamatelopoulos K, Perisic Matic L et al.	0.296476	0.296476
409	ELAVL3	HITS-CLIP	brain	nELAVL binding sites in human brain	GEO	GSE53695	Scheckel C, et al. Elife 2016	0.467321	0.342652
426	ELAVL3	HITS-CLIP	IMR-32	splicing and intron related peaks	GEO	GSE53696	Scheckel C, et al. Elife 2016	0.0188723	0.0145454
11	EWSR1	PAR-CLIP	HEK293	stable and inducible, RNase T1	PubMed	22081015	Hoell JI, et al. Nat Struct Mol Biol 2011	0.521637	0.520756
158	EWSR1	HITS-CLIP	HeLa	repeat 1, RNase I	GEO	GSM1167163	Paronetto MP, et al. Cell Rep 2014	1.28534	1.28534
159	EWSR1	HITS-CLIP	HeLa	repeat 2, RNase I	GEO	GSM1167164	Paronetto MP, et al. Cell Rep 2014	3.4715	3.4715
310	FAM120A	eCLIP	HepG2	ENCODE, isogenic, rep1	ENCODE			2.40266	2.38345
311	FAM120A	eCLIP	HepG2	ENCODE, isogenic, rep2	ENCODE			2.28783	2.26631
120	FBL	PAR-CLIP	HEK293	RNase T1	GEO	GSM1067864	Kishore S, et al. Genome Biol 2013	11.4029	11.3838
121	FBL	PAR-CLIP	HEK293	MNase	GEO	GSM1067865	Kishore S, et al. Genome Biol 2013	10.3732	10.3015
374	FKBP4	eCLIP	HepG2	ENCODE, isogenic, rep1	ENCODE			0.534179	0.532948
66	FMR1	PAR-CLIP	HEK293	wildtype FMRP iso1, 4-thiouridine, RNase T1	GEO	GSM977615	Ascano M Jr, et al. Nature 2012	3.68205	3.37799
67	FMR1	PAR-CLIP	HEK293	wildtype FMRP iso7, 4-thiouridine, RNase T1	GEO	GSM977616	Ascano M Jr, et al. Nature 2012	1.81997	1.80186
68	FMR1	PAR-CLIP	HEK293	I304N mutant FMRP iso1, 4-thiouridine, RNase T1	GEO	GSM977617	Ascano M Jr, et al. Nature 2012	3.76076	3.6643
69	FMR1	PAR-CLIP	HEK293	I304N mutant FMRP iso7, 4-thiouridine, RNase T1	GEO	GSM977618	Ascano M Jr, et al. Nature 2012	2.5231	2.4657
350	FMR1	eCLIP	K562	ENCODE, isogenic, rep1	ENCODE			2.17469	2.1553
351	FMR1	eCLIP	K562	ENCODE, isogenic, rep2	ENCODE			2.6564	2.63588
542	FMR1	eCLIP	HEK293T	FMR1 wt-eCLIP, run1-2	GEO	GSM2344714	Van Nostrand EL, et al. Methods. 2017	1.94486	1.93441
543	FMR1	eCLIP	HEK293T	FMR1 FLAG-eCLIP, run1-2	GEO	GSM2344716	Van Nostrand EL, et al. Methods. 2017	3.60276	3.5773
13	FUS	PAR-CLIP	HEK293	stable and inducible, RNase T1	PubMed	22081015	Hoell JI, et al. Nat Struct Mol Biol 2011	0.968294	0.968294
112	FUS	HITS-CLIP	temporal-cortex	brain, replicate1, Dnase I and RNase T1	GEO	GSM1060381	Nakaya T, et al. RNA 2013	6.54405	6.54405
113	FUS	HITS-CLIP	temporal-cortex	brain, replicate2, Dnase I and RNase T1	GEO	GSM1060382	Nakaya T, et al. RNA 2013	5.12775	5.12741
114	FUS	HITS-CLIP	temporal-cortex	brain, replicate3, Dnase I and RNase T1	GEO	GSM1060383	Nakaya T, et al. RNA 2013	0.463626	0.463626
391	FUS	iCLIP	K562	ENCODE, isogenic, rep2	ENCODE			0.0711756	0.0711479
392	FUS	iCLIP	K562	ENCODE, isogenic, rep1	ENCODE			0.0184069	0.0183907
70	FXR1	PAR-CLIP	HEK293	wildtype FXR1, 4-thiouridine, RNase T1	GEO	GSM977619	Ascano M Jr, et al. Nature 2012	0.175235	0.175235
320	FXR1	eCLIP	K562	ENCODE, isogenic, rep1	ENCODE			1.64645	1.63725
321	FXR1	eCLIP	K562	ENCODE, isogenic, rep2	ENCODE			2.76745	2.74918
71	FXR2	PAR-CLIP	HEK293	wildtype FXR2, 4-thiouridine, RNase T1	GEO	GSM977620	Ascano M Jr, et al. Nature 2012	0.708726	0.707738
364	FXR2	eCLIP	K562	ENCODE, isogenic, rep2	ENCODE			2.12017	2.10074
365	FXR2	eCLIP	K562	ENCODE, isogenic, rep1	ENCODE			2.69682	2.66356
336	GNL3	eCLIP	K562	ENCODE, isogenic, rep1	ENCODE			0.307719	0.307001
337	GNL3	eCLIP	K562	ENCODE, isogenic, rep2	ENCODE			0.749764	0.747169
264	GTF2F1	eCLIP	HepG2	ENCODE, isogenic, rep2	ENCODE			1.24093	1.23186
265	GTF2F1	eCLIP	HepG2	ENCODE, isogenic, rep1	ENCODE			1.2371	1.2294
358	GTF2F1	eCLIP	K562	ENCODE, isogenic, rep1	ENCODE			1.34438	1.33679
359	GTF2F1	eCLIP	K562	ENCODE, isogenic, rep2	ENCODE			1.16888	1.16234
226	HNRNPA1	eCLIP	K562	ENCODE, isogenic, rep2	ENCODE			0.899454	0.896381
227	HNRNPA1	eCLIP	K562	ENCODE, isogenic, rep1	ENCODE			1.42137	1.41602
245	HNRNPA1	eCLIP	HepG2	ENCODE, isogenic, rep2	ENCODE			1.22197	1.21727
494	HNRNPA1	iCLIP	HEK293T	control, rep1	GEO	GSM2221653	-	8.30791	7.7113
495	HNRNPA1	iCLIP	HEK293T	control, rep2	GEO	GSM2221654	-	7.4446	7.03231
496	HNRNPA1	iCLIP	HEK293T	T7-tagged hnRNP A1 overexpression, rep1	GEO	GSM2221655	-	2.10816	2.06822
497	HNRNPA1	iCLIP	HEK293T	T7-tagged hnRNP A1 overexpression, rep2	GEO	GSM2221656	-	2.15758	2.12248
533	HNRNPA2B1	eCLIP	CTRL.JCV	iPSC-MNs, 28 days, rep1	GEO	GSM2292508	Martinez FJ, Pratt GA, Van Nostrand EL, Batra R et al.	0.611073	0.60871
534	HNRNPA2B1	eCLIP	CTRL.JCV	iPSC-MNs, 28 days, rep2	GEO	GSM2292510	Martinez FJ, Pratt GA, Van Nostrand EL, Batra R et al.	0.798748	0.795677
535	HNRNPA2B1	eCLIP	CTRL.JCV	iPSC-MNs, 28 days, rep3	GEO	GSM2292512	Martinez FJ, Pratt GA, Van Nostrand EL, Batra R et al.	0.945544	0.941166
536	HNRNPA2B1	eCLIP	CTRL.JCV	iPSC-MNs, 28 days, rep4	GEO	GSM2292514	Martinez FJ, Pratt GA, Van Nostrand EL, Batra R et al.	0.237612	0.236496
537	HNRNPA2B1	eCLIP	CTRL.JCV	iPSC-MNs, 28 days, rep5	GEO	GSM2292516	Martinez FJ, Pratt GA, Van Nostrand EL, Batra R et al.	0.818446	0.81358
538	HNRNPA2B1	eCLIP	CTRL.JCV	iPSC-MNs, 28 days, rep6	GEO	GSM2292518	Martinez FJ, Pratt GA, Van Nostrand EL, Batra R et al.	0.902172	0.896889
18	HNRNPC	iCLIP	HeLa	None	PubMed	23374342	Zarnack K et al. Cell 2013	2.86372	2.69087
39	HNRNPC	iCLIP	HeLa	RNase I, E-MTAB-341, doRiNA database	GEO	GSE25681	König J, et al. Nat Struct Mol Biol 2010	0.22114	0.195331
191	HNRNPC	PAR-CLIP	HEK293T	wild type, MeRIP, IP	GEO	GSE56010	Liu N, et al. Nature 2015	0.0727272	0.0380411
236	HNRNPC	eCLIP	HepG2	ENCODE, isogenic, rep1	ENCODE			2.6327	2.62585
237	HNRNPC	eCLIP	HepG2	ENCODE, isogenic, rep2	ENCODE			2.23521	2.23101
539	HNRNPC	eCLIP	HEK293T	HNRNPC wt-eCLIP, run1-2	GEO	GSM2344708	Van Nostrand EL, et al. Methods. 2017	1.93863	1.93427
540	HNRNPC	eCLIP	HEK293T	HNRNPC V5-eCLIP isoform 1, run1-2	GEO	GSM2344710	Van Nostrand EL, et al. Methods. 2017	1.43715	1.43297
541	HNRNPC	eCLIP	HEK293T	HNRNPC V5-eCLIP isoform 2, run1-2	GEO	GSM2344712	Van Nostrand EL, et al. Methods. 2017	1.83245	1.82792
562	HNRNPC	FLASH-CLIP-seq	Flp-In-T-REx-293	XL2 hnRNPC-mAb-HEK, rep1	GEO	GSM2482824	Aktaş T, et al. Nature 2017	0.709534	0.705676
563	HNRNPC	FLASH-CLIP-seq	Flp-In-T-REx-293	XL2 hnRNPC-mAb-HEK, rep2	GEO	GSM2482825	Aktaş T, et al. Nature 2017	1.45329	1.44279
182	HNRNPD	PAR-CLIP	HEK293	Flag - AUF1 p40, RNase T1, 4-SU with 365nm II	GEO	GSM1279665	Yoon JH, et al. Nat Commun 2014	0.0450687	0.0450687
183	HNRNPD	PAR-CLIP	HEK293	Flag - AUF1 p42, RNase T1, 4-SU with 365nm II	GEO	GSM1279666	Yoon JH, et al. Nat Commun 2014	0.139677	0.139677
184	HNRNPD	PAR-CLIP	HEK293	Flag - AUF1 p45, RNase T1, 4-SU with 365nm II	GEO	GSM1279667	Yoon JH, et al. Nat Commun 2014	0.545498	0.545498
356	HNRNPK	eCLIP	K562	ENCODE, isogenic, rep2	ENCODE			1.47034	1.44827
357	HNRNPK	eCLIP	K562	ENCODE, isogenic, rep1	ENCODE			1.22547	1.21661
567	HNRNPK	uvCLAP-CLIP-seq	HEK293	G2, HNRNPK, rep1-2	GEO	GSE85155	Aktaş T, et al. Nature 2017	3.89765	3.76807
151	HNRNPL	HITS-CLIP	CD4	resting, DNase and RNase T1	GEO	GSE47604	Shankarling G, et al. Mol Cell Biol 2014	2.15704	2.06937
152	HNRNPL	HITS-CLIP	CD4	stimulated, DNase and RNase T1	GEO	GSE47604	Shankarling G, et al. Mol Cell Biol 2014	2.02869	1.95062
153	HNRNPL	HITS-CLIP	JSL1	resting, DNase and RNase T1	GEO	GSE47604	Shankarling G, et al. Mol Cell Biol 2014	2.73766	2.61178
154	HNRNPL	HITS-CLIP	JSL1	stimulated, 20ng/mL PMA for 60 hours, DNase and RNase T1	GEO	GSE47604	Shankarling G, et al. Mol Cell Biol 2014	1.69644	1.65134
338	HNRNPM	eCLIP	K562	ENCODE, isogenic, rep2	ENCODE			1.8771	1.85439
339	HNRNPM	eCLIP	K562	ENCODE, isogenic, rep1	ENCODE			1.88196	1.86202
348	HNRNPM	eCLIP	HepG2	ENCODE, isogenic, rep2	ENCODE			1.49731	1.49191
349	HNRNPM	eCLIP	HepG2	ENCODE, isogenic, rep1	ENCODE			1.84185	1.81982
518	HNRNPM	iCLIP	H9	H9 WT cells, anti-hnRNP M1-4 (1D8), rep1	GEO	GSM2285565	Wu H, Yin QF, Luo Z, Yao RW et al.	0.00769806	0.000396729
519	HNRNPM	iCLIP	H9	H9 WT cells, anti-hnRNP M1-4 (1D8), rep2	GEO	GSM2285566	Wu H, Yin QF, Luo Z, Yao RW et al.	0.0440741	0.00554752
520	HNRNPM	iCLIP	H9	H9 SPA P-KO cells, anti-hnRNP M1-4 (1D8), rep1	GEO	GSM2285567	Wu H, Yin QF, Luo Z, Yao RW et al.	0.00803947	0.000335693
521	HNRNPM	iCLIP	H9	H9 SPA P-KO cells, anti-hnRNP M1-4 (1D8), rep2	GEO	GSM2285568	Wu H, Yin QF, Luo Z, Yao RW et al.	0.0151806	0.000888825
225	HNRNPU	eCLIP	K562	ENCODE, isogenic, rep2	ENCODE			1.44894	1.43634
332	HNRNPU	eCLIP	HepG2	ENCODE, isogenic, rep2	ENCODE			0.942718	0.93698
333	HNRNPU	eCLIP	HepG2	ENCODE, isogenic, rep1	ENCODE			0.913653	0.9085
222	HNRNPUL1	eCLIP	K562	ENCODE, isogenic, rep2	ENCODE			0.635342	0.631867
223	HNRNPUL1	eCLIP	K562	ENCODE, isogenic, rep1	ENCODE			0.546302	0.543703
234	HNRNPUL1	eCLIP	HepG2	ENCODE, isogenic, rep2	ENCODE			0.833069	0.828593
235	HNRNPUL1	eCLIP	HepG2	ENCODE, isogenic, rep1	ENCODE			0.767996	0.762831
33	IGF2BP1	PAR-CLIP	HEK293	doxycycline induced, 4-thiouridine, RNase T1	GEO	GSM545206	Hafner M, et al. Cell 2010	0.123749	0.120758
34	IGF2BP1	PAR-CLIP	HEK293	repeat 6, doxycycline induced, 4-thiouridine, RNase T1	GEO	GSM545207	Hafner M, et al. Cell 2010	3.94337	3.61442
240	IGF2BP1	eCLIP	HepG2	ENCODE, isogenic, rep1	ENCODE			2.16854	2.15218
241	IGF2BP1	eCLIP	HepG2	ENCODE, isogenic, rep2	ENCODE			2.82069	2.79119
370	IGF2BP1	eCLIP	K562	ENCODE, isogenic, rep2	ENCODE			2.45124	2.43124
371	IGF2BP1	eCLIP	K562	ENCODE, isogenic, rep1	ENCODE			3.23274	3.1967
387	IGF2BP1	iCLIP	K562	ENCODE, isogenic, rep1	ENCODE			0.625298	0.611969
388	IGF2BP1	iCLIP	K562	ENCODE, isogenic, rep2	ENCODE			0.0373516	0.0372095
35	IGF2BP2	PAR-CLIP	HEK293	repeat 5, doxycycline induced, 4-thiouridine, RNase T1	GEO	GSM545208	Hafner M, et al. Cell 2010	4.11819	3.67222
377	IGF2BP2	eCLIP	K562	ENCODE, isogenic, rep1	ENCODE			2.9405	2.91277
389	IGF2BP2	iCLIP	K562	ENCODE, isogenic, rep1	ENCODE			0.121989	0.120893
390	IGF2BP2	iCLIP	K562	ENCODE, isogenic, rep2	ENCODE			0.221543	0.218701
460	IGF2BP2	PAR-CLIP	MGG8	Glioma stem cells, rep1	GEO	GSM2051888	Degrauwe N, et al. Cell Rep 2016	3.64922	3.60047
461	IGF2BP2	PAR-CLIP	MGG8	Differentiated Glioma stem cells, rep1	GEO	GSM2051889	Degrauwe N, et al. Cell Rep 2016	3.53636	3.47814
462	IGF2BP2	PAR-CLIP	MGG8	Glioma stem cells, rep2	GEO	GSM2051890	Degrauwe N, et al. Cell Rep 2016	13.431	13.158
463	IGF2BP2	PAR-CLIP	MGG8	Differentiated Glioma stem cells, rep2	GEO	GSM2051891	Degrauwe N, et al. Cell Rep 2016	20.838	20.0688
36	IGF2BP3	PAR-CLIP	HEK293	repeat 5, doxycycline induced, 4-thiouridine, RNase T1	GEO	GSM545209	Hafner M, et al. Cell 2010	0.136304	0.11165
252	IGF2BP3	eCLIP	HepG2	ENCODE, isogenic, rep1	ENCODE			2.95373	2.93159
253	IGF2BP3	eCLIP	HepG2	ENCODE, isogenic, rep2	ENCODE			2.43858	2.41793
383	IGF2BP3	iCLIP	K562	ENCODE, isogenic, rep1	ENCODE			0.741767	0.725276
384	IGF2BP3	iCLIP	K562	ENCODE, isogenic, rep2	ENCODE			0.860051	0.839748
466	IGF2BP3	iCLIP	RS4;11	acute lymphoblastic leukemia, rep1	GEO	GSM2041043	Palanichamy JK, et al. J Clin Invest 2016	0.182258	0.181376
467	IGF2BP3	iCLIP	RS4;11	acute lymphoblastic leukemia, rep2	GEO	GSM2041044	Palanichamy JK, et al. J Clin Invest 2016	0.203513	0.202553
468	IGF2BP3	iCLIP	RS4;11	acute lymphoblastic leukemia, rep3	GEO	GSM2041045	Palanichamy JK, et al. J Clin Invest 2016	0.241369	0.240434
469	IGF2BP3	iCLIP	REH	acute lymphocytic leukemia (non-T; non-B), rep1	GEO	GSM2041046	Palanichamy JK, et al. J Clin Invest 2016	0.0610342	0.0610342
470	IGF2BP3	iCLIP	REH	acute lymphocytic leukemia (non-T; non-B), rep2	GEO	GSM2041047	Palanichamy JK, et al. J Clin Invest 2016	0.187152	0.187152
471	IGF2BP3	iCLIP	REH	acute lymphocytic leukemia (non-T; non-B), rep3	GEO	GSM2041048	Palanichamy JK, et al. J Clin Invest 2016	0.127034	0.127034
472	IGF2BP3	iCLIP	PL45	Epithelial, Pancreatic ductal adenocarcinoma	GEO	GSE79147	Ennajdaoui H, et al. Cell Rep 2016	0.196018	0.00779152
473	IGF2BP3	iCLIP	PANC-1	Epithelial, Pancreatic epithelioid carcinoma	GEO	GSE79147	Ennajdaoui H, et al. Cell Rep 2016	0.00801086	0.00763893
344	ILF3	eCLIP	K562	ENCODE, isogenic, rep1	ENCODE			1.35162	1.33907
345	ILF3	eCLIP	K562	ENCODE, isogenic, rep2	ENCODE			1.12453	1.11625
318	KHDRBS1	eCLIP	K562	ENCODE, isogenic, rep2	ENCODE			1.20511	1.19573
569	KHDRBS2	uvCLAP-CLIP-seq	HEK293	G1, KHDRBS2, rep1-2	GEO	GSE85155	Aktaş T, et al. Nature 2017	4.56267	4.1271
570	KHDRBS3	uvCLAP-CLIP-seq	HEK293	G1, KHDRBS3, rep1-2	GEO	GSE85155	Aktaş T, et al. Nature 2017	2.30338	2.27675
288	KHSRP	eCLIP	K562	ENCODE, isogenic, rep2	ENCODE			2.1466	2.10446
289	KHSRP	eCLIP	K562	ENCODE, isogenic, rep1	ENCODE			2.54295	2.50723
219	LARP4B	PAR-CLIP	HEK293	100 μM 4SU, 0.5 μg/ml tetracycline for 5 h	GEO	GSM1694273	Küspert M, et al. RNA 2015	1.79261	1.56834
296	LARP7	eCLIP	K562	ENCODE, isogenic, rep1	ENCODE			0.483191	0.482206
297	LARP7	eCLIP	K562	ENCODE, isogenic, rep2	ENCODE			0.300896	0.300163
352	LARP7	eCLIP	HepG2	ENCODE, isogenic, rep2	ENCODE			0.309767	0.309559
353	LARP7	eCLIP	HepG2	ENCODE, isogenic, rep1	ENCODE			0.422985	0.421663
546	LIN28	eCLIP	HEK293T	LIN28 wt-eCLIP, run1-2	GEO	GSM2344722	Van Nostrand EL, et al. Methods. 2017	1.38539	1.37951
547	LIN28	eCLIP	HEK293T	LIN28 V5-eCLIP, run1-2	GEO	GSM2344724	Van Nostrand EL, et al. Methods. 2017	2.63065	2.62027
72	LIN28A	HITS-CLIP	H9	Flp-In-293	GEO	GSM980593	Wilbert ML, et al. Mol Cell 2012	0.70189	0.692951
132	LIN28A	PAR-CLIP	HEK293	4-thiouridine, RNase T1	GEO	GSM1087848	Hafner M, et al. RNA 2013	0.83724	0.833036
73	LIN28B	HITS-CLIP	LIN28-V5293	pEF5/FRT/LIN28-V5 plasmid	GEO	GSM980594	Wilbert ML, et al. Mol Cell 2012	0.254054	0.249265
149	LIN28B	PAR-CLIP	HEK293	repeat 6, 4-thiouridine and RNase T1	GEO	GSM1140829	Graf R, et al. RNA Biol 2013	0.330204	0.249768
334	LIN28B	eCLIP	HepG2	ENCODE, isogenic, rep2	ENCODE			1.24524	1.24148
335	LIN28B	eCLIP	HepG2	ENCODE, isogenic, rep1	ENCODE			2.18816	2.18046
354	LIN28B	eCLIP	K562	ENCODE, isogenic, rep1	ENCODE			2.13555	2.12827
355	LIN28B	eCLIP	K562	ENCODE, isogenic, rep2	ENCODE			2.45296	2.44568
312	LSM11	eCLIP	K562	ENCODE, isogenic, rep1	ENCODE			0.959996	0.95549
313	LSM11	eCLIP	K562	ENCODE, isogenic, rep2	ENCODE			1.22897	1.22094
478	MBNL1	HITS-CLIP	MDA-MB-231	female, breast cancer, rep1-2	GEO	GSE76486	Fish L, Pencheva N, Goodarzi H, Tran H et al.	0.435814	0.369235
441	MBNL2	HITS-CLIP	brain	hippocampus, disease: control	GEO	GSE68890	Goodwin M, et al. Cell Rep 2015	0.135968	0.122398
444	MBNL2	HITS-CLIP	brain	hippocampus, disease: DM1	GEO	GSE68890	Goodwin M, et al. Cell Rep 2015	0.123281	0.115898
447	MBNL2	HITS-CLIP	brain	hippocampus, disease: DM2	GEO	GSE68890	Goodwin M, et al. Cell Rep 2015	0.128098	0.120915
450	MBNL2	HITS-CLIP	brain	frontal cortex, disease: control	GEO	GSE68890	Goodwin M, et al. Cell Rep 2015	0.226001	0.221337
141	METTL14	PAR-CLIP	HeLa	repeat 1, 4-thiouridine and RNase T1	GEO	GSM1135010	Liu J, et al. Nat Chem Biol 2014	0.165462	0.162914
142	METTL14	PAR-CLIP	HeLa	repeat 2, 4-thiouridine and RNase T1	GEO	GSM1135011	Liu J, et al. Nat Chem Biol 2014	0.0966492	0.0947142
143	METTL14	PAR-CLIP	HeLa	repeat 1, 6-thioguanosine and RNase T1	GEO	GSM1135012	Liu J, et al. Nat Chem Biol 2014	0.0583563	0.0575399
144	METTL14	PAR-CLIP	HeLa	repeat 2, 6-thioguanosine and RNase T1	GEO	GSM1135013	Liu J, et al. Nat Chem Biol 2014	0.0652227	0.0626621
137	METTL3	PAR-CLIP	HeLa	repeat 1, 4-thiouridine and RNase T1	GEO	GSM1135006	Liu J, et al. Nat Chem Biol 2014	0.0638494	0.0633059
138	METTL3	PAR-CLIP	HeLa	repeat 2, 4-thiouridine and RNase T1	GEO	GSM1135007	Liu J, et al. Nat Chem Biol 2014	0.112124	0.110544
139	METTL3	PAR-CLIP	HeLa	repeat 1, 6-thioguanosine and RNase T1	GEO	GSM1135008	Liu J, et al. Nat Chem Biol 2014	0.0484247	0.0460892
140	METTL3	PAR-CLIP	HeLa	repeat 2, 6-thioguanosine and RNase T1	GEO	GSM1135009	Liu J, et al. Nat Chem Biol 2014	0.0468884	0.0444136
174	METTL3	PAR-CLIP	HEK293T	METTL3 overexpressed, Embryonic kidney, Myc METTL3 IP	GEO	GSM1223896	Ping XL, et al. Cell Res 2014	0.128395	0.128395
202	METTL3	HITS-CLIP	HeLa	DMEM-based media, rep 1	GEO	GSM1467738	Alarcón CR, et al. Nature. 2015	0.00877571	0.00877571
203	METTL3	HITS-CLIP	HeLa	DMEM-based media, rep 2	GEO	GSM1467739	Alarcón CR, et al. Nature. 2015	0.0133324	0.0130119
204	METTL3	HITS-CLIP	HeLa	DMEM-based media, rep 3	GEO	GSM1467740	Alarcón CR, et al. Nature. 2015	0.00543308	0.00543308
56	MOV10	PAR-CLIP	HEK293	4-thiouridine, doRiNA database	GEO	GSM921128	Sievers C, et al. Nucleic Acids Res 2012	0.201995	0.201995
166	MOV10	PAR-CLIP	HEK293	repeat 2, 4-thiouridine and RNase T1	GEO	GSM1173263	Gregersen LH, et al. Mol Cell 2014	4.46397	3.708
167	MOV10	PAR-CLIP	HEK293	repeat 2, mutant motif I, 4-thiouridine and RNase T1	GEO	GSM1173264	Gregersen LH, et al. Mol Cell 2014	2.72184	2.41278
168	MOV10	PAR-CLIP	HEK293	repeat 2, mutant motif II, 4-thiouridine and RNase T1	GEO	GSM1173265	Gregersen LH, et al. Mol Cell 2014	1.80108	1.6007
173	MOV10	iCLIP	HEK293F	MOV10 overexpression	GEO	GSE50499	Kenny PJ, et al. Cell Rep. 2014	1.34701	1.31845
178	MOV10	iCLIP	HEK293F	C5 experiment, SAP, FMRP, Bethyl	GEO	GSM1245898	Kenny PJ, et al. Cell Rep. 2014	0.0478373	0.0478373
179	MOV10	iCLIP	HEK293F	C7 experiment, SAP, FMRP, Bethyl	GEO	GSM1245900	Kenny PJ, et al. Cell Rep. 2014	0.0441532	0.0441532
216	MSI1	iCLIP	U251	glioblastoma cells, wild type (control), rep 1	GEO	GSM1681975	Uren PJ, et al. Mol Cell Biol 2015	0.0100508	0.00313377
217	MSI1	iCLIP	U251	glioblastoma cells, wild type (control), rep 2	GEO	GSM1681976	Uren PJ, et al. Mol Cell Biol 2015	0.00561523	0.00218105
218	MSI1	iCLIP	U251	glioblastoma cells, wild type (control), rep 3	GEO	GSM1681977	Uren PJ, et al. Mol Cell Biol 2015	0.120767	0.0545902
206	MSI2	HITS-CLIP	HSCs	K562, FLAG-tagged	GEO	GSE62115	Park SM, et al. J Exp Med 2014	1.39037	1.39032
456	MSI2	HITS-CLIP	NB4	NB4 cell line, rep1	GEO	GSM1704212	Rentas S, et al. Nature 2016	1.02542	1.0241
457	MSI2	HITS-CLIP	NB4	NB4 cell line, rep2	GEO	GSM1704213	Rentas S, et al. Nature 2016	0.907389	0.906142
58	NCBP3	PAR-CLIP	HEK293	repeat 2, 4-thiouridine	GEO	GSM936507	Baltz AG, et al. Mol Cell 2012	0.0666771	0.0666771
308	NONO	eCLIP	K562	ENCODE, isogenic, rep2	ENCODE			1.15689	1.14611
309	NONO	eCLIP	K562	ENCODE, isogenic, rep1	ENCODE			1.09809	1.0849
124	NOP56	PAR-CLIP	HEK293	RNase T1	GEO	GSM1067863	Kishore S, et al. Genome Biol 2013	5.26466	5.26218
122	NOP58	PAR-CLIP	HEK293	repea 1, RNase T1	GEO	GSM1067861	Kishore S, et al. Genome Biol 2013	7.53751	7.53247
123	NOP58	PAR-CLIP	HEK293	repea 2, RNase T1	GEO	GSM1067862	Kishore S, et al. Genome Biol 2013	10.7976	10.7737
287	NPM1	eCLIP	K562	ENCODE, isogenic, rep1	ENCODE			0.34996	0.348917
526	NUMA1	eCLIP	HEK293T	NUMA eCLIP rep1, run1-2	GEO	GSM2291985	Brannan KW, Jin W, Huelga SC, Banks CA et al.	1.52242	1.5163
527	NUMA1	eCLIP	HEK293T	NUMA eCLIP rep2, run1-2	GEO	GSM2291986	Brannan KW, Jin W, Huelga SC, Banks CA et al.	0.977212	0.973643
55	PAPD5	PAR-CLIP	HEK293	4-thiouridine and RNase T1	GEO	GSE36987	Rammelt C, et al. RNA 2011	0.0315847	0.0312519
314	PCBP2	eCLIP	HepG2	ENCODE, isogenic, rep2	ENCODE			1.90248	1.88725
315	PCBP2	eCLIP	HepG2	ENCODE, isogenic, rep1	ENCODE			2.47207	2.42383
290	PRPF8	eCLIP	K562	ENCODE, isogenic, rep2	ENCODE			2.25001	2.23613
291	PRPF8	eCLIP	K562	ENCODE, isogenic, rep1	ENCODE			1.97994	1.96913
340	PRPF8	eCLIP	HepG2	ENCODE, isogenic, rep2	ENCODE			4.12978	4.1244
341	PRPF8	eCLIP	HepG2	ENCODE, isogenic, rep1	ENCODE			1.65275	1.64235
22	PTBP1	HITS-CLIP	HeLa	monomeric and dimeric, DNase I and Mnase	GEO	GSE19323	Xue Y, et al. Mol Cell 2009	1.35394	1.32678
106	PTBP1	HITS-CLIP	HeLa	None	GEO	GSM1048186	Xue Y, et al. Cell 2013	9.99825	9.67324
258	PTBP1	eCLIP	K562	ENCODE, isogenic, rep1	ENCODE			1.23542	1.23017
259	PTBP1	eCLIP	K562	ENCODE, isogenic, rep2	ENCODE			1.70962	1.69971
464	PUM1	PAR-CLIP	HCT116	Colorectal cancer cell line, WT	GEO	GSM1960353	Lee S, Kopp F, et al. Cell 2016	0.0105457	0.00959682
465	PUM1	PAR-CLIP	HCT116	Colorectal cancer cell line, NORAD-KO	GEO	GSM1960354	Lee S, Kopp F, et al. Cell 2016	0.00641727	0.00390816
37	PUM2	PAR-CLIP	HEK293	repeat 2, 4-thiouridine, RNase T1	GEO	GSM545209	Hafner M, et al. Cell 2010	0.248936	0.248936
38	QKI	PAR-CLIP	HEK293	repeat 4, 4-thiouridine, RNase T1	GEO	GSM545210	Hafner M, et al. Cell 2010	0.188195	0.188195
571	QKI	uvCLAP-CLIP-seq	HEK293	G1, QKI-A, rep1-2	GEO	GSE85155	Aktaş T, et al. Nature 2017	0.929975	0.913074
572	QKI	uvCLAP-CLIP-seq	HEK293	G1, QKI-B, rep1-2	GEO	GSE85155	Aktaş T, et al. Nature 2017	0.622932	0.62062
524	RANGAP1	eCLIP	HEK293T	RANGAP eCLIP rep1, run1-2	GEO	GSM2291982	Brannan KW, Jin W, Huelga SC, Banks CA et al.	1.89162	1.87851
525	RANGAP1	eCLIP	HEK293T	RANGAP eCLIP rep2, run1-2	GEO	GSM2291983	Brannan KW, Jin W, Huelga SC, Banks CA et al.	1.84269	1.82961
330	RBFOX2	eCLIP	HepG2	ENCODE, isogenic, rep1	ENCODE			2.19395	2.16312
331	RBFOX2	eCLIP	HepG2	ENCODE, isogenic, rep2	ENCODE			1.91538	1.87591
510	RBFOX2	iCLIP	H9	H9 WT cells, anti-RBM9 (RBFOX2), rep1	GEO	GSM2285557	Wu H, Yin QF, Luo Z, Yao RW et al.	0.150508	0.0685797
511	RBFOX2	iCLIP	H9	H9 WT cells, anti-RBM9 (RBFOX2), rep2	GEO	GSM2285558	Wu H, Yin QF, Luo Z, Yao RW et al.	0.23432	0.11522
512	RBFOX2	iCLIP	H9	H9 SPA P-KO cells, anti-RBM9 (RBFOX2), rep1	GEO	GSM2285559	Wu H, Yin QF, Luo Z, Yao RW et al.	0.0369787	0.026494
513	RBFOX2	iCLIP	H9	H9 SPA P-KO cells, anti-RBM9 (RBFOX2), rep2	GEO	GSM2285560	Wu H, Yin QF, Luo Z, Yao RW et al.	0.676576	0.504808
544	RBFOX2	eCLIP	HEK293T	RBFOX2 wt-eCLIP, run1-2	GEO	GSM2344718	Van Nostrand EL, et al. Methods. 2017	1.4714	1.45781
545	RBFOX2	eCLIP	HEK293T	RBFOX2 V5-eCLIP, run1-2	GEO	GSM2344720	Van Nostrand EL, et al. Methods. 2017	1.45967	1.44564
134	RBM10	PAR-CLIP	HEK293T	monoclonal anti-FLAG, 4SU, RNase T1, repeat1	GEO	GSM1095142	Wang Y, et al. EMBO Mol Med 2013	0.240035	0.0117464
135	RBM10	PAR-CLIP	HEK293T	monoclonal anti-FLAG, 4SU, RNase T1, repeat2	GEO	GSM1095143	Wang Y, et al. EMBO Mol Med 2013	0.214684	0.00730324
164	RBM10	HITS-CLIP	HeLa	repeat 1, RNase I	GEO	GSE48066	Bechara EG, et al. Mol Cell 2013	0.437937	0.432011
362	RBM22	eCLIP	K562	ENCODE, isogenic, rep2	ENCODE			0.91982	0.918628
363	RBM22	eCLIP	K562	ENCODE, isogenic, rep1	ENCODE			0.765334	0.763911
346	RBM27	eCLIP	K562	ENCODE, isogenic, rep2	ENCODE			0.806222	0.80151
347	RBM27	eCLIP	K562	ENCODE, isogenic, rep1	ENCODE			0.786516	0.78186
584	RBM39	HITS-CLIP	MCF7	breast adenocarcinoma, anti-RBM39 antibody	GEO	GSM2711170	-	0.0466108	0.0456495
201	RBM47	HITS-CLIP	MDA-MB-231	derivative, doxycycline	GEO	GSE58380	Vanharanta S, et al. Elife (Cambridge) 2014	10.3874	7.54105
160	RBM5	HITS-CLIP	HeLa	repeat 1, RNase I	GEO	GSE48066	Bechara EG, et al. Mol Cell 2013	0.760706	0.760706
162	RBM6	HITS-CLIP	HeLa	repeat 1, RNase I	GEO	GSE48066	Bechara EG, et al. Mol Cell 2013	0.524893	0.50611
150	RC3H1	PAR-CLIP	HEK293	100 μM 4SU or 6SG for 12 h, FLAG/HA-RC3H1 expressing	GEO	GSM1144507	Murakawa Y, et al. Nat Commun. 2015	0.626475	0.621115
528	RNF219	eCLIP	HEK293T	RNF219 eCLIP rep1, run1-2	GEO	GSM2291989	Brannan KW, Jin W, Huelga SC, Banks CA et al.	0.741769	0.739773
60	RTCB	PAR-CLIP	HEK293	repeat 2, 4-thiouridine	GEO	GSM936508	Baltz AG, et al. Mol Cell 2012	0.379045	0.377002
256	SAFB2	eCLIP	K562	ENCODE, isogenic, rep1	ENCODE			1.37392	1.36375
257	SAFB2	eCLIP	K562	ENCODE, isogenic, rep2	ENCODE			1.28642	1.27798
304	SBDS	eCLIP	K562	ENCODE, isogenic, rep2	ENCODE			0.195603	0.195115
305	SBDS	eCLIP	K562	ENCODE, isogenic, rep1	ENCODE			0.243807	0.243405
278	SF3A3	eCLIP	HepG2	ENCODE, isogenic, rep2	ENCODE			1.2221	1.21984
279	SF3A3	eCLIP	HepG2	ENCODE, isogenic, rep1	ENCODE			1.20191	1.19833
368	SF3B4	eCLIP	HepG2	ENCODE, isogenic, rep2	ENCODE			2.12024	2.11835
369	SF3B4	eCLIP	HepG2	ENCODE, isogenic, rep1	ENCODE			1.89007	1.88815
276	SLBP	eCLIP	K562	ENCODE, isogenic, rep2	ENCODE			0.295287	0.295008
277	SLBP	eCLIP	K562	ENCODE, isogenic, rep1	ENCODE			0.216201	0.216022
298	SLTM	eCLIP	K562	ENCODE, isogenic, rep2	ENCODE			1.40308	1.39572
299	SLTM	eCLIP	K562	ENCODE, isogenic, rep1	ENCODE			1.05721	1.05297
366	SLTM	eCLIP	HepG2	ENCODE, isogenic, rep1	ENCODE			0.658619	0.655771
367	SLTM	eCLIP	HepG2	ENCODE, isogenic, rep2	ENCODE			0.292979	0.290997
284	SMNDC1	eCLIP	HepG2	ENCODE, isogenic, rep2	ENCODE			0.938039	0.934008
285	SMNDC1	eCLIP	HepG2	ENCODE, isogenic, rep1	ENCODE			0.535101	0.531561
295	SMNDC1	eCLIP	K562	ENCODE, isogenic, rep2	ENCODE			1.11078	1.10649
268	SND1	eCLIP	K562	ENCODE, isogenic, rep1	ENCODE			1.93517	1.91608
269	SND1	eCLIP	K562	ENCODE, isogenic, rep2	ENCODE			1.57406	1.56019
306	SND1	eCLIP	HepG2	ENCODE, isogenic, rep2	ENCODE			1.66988	1.64601
307	SND1	eCLIP	HepG2	ENCODE, isogenic, rep1	ENCODE			1.64198	1.62003
15	SRSF1	HITS-CLIP	HEK293T	None	PubMed	19116412	Sanford JR, et al. Genome Res. 2009	0.927651	0.924611
274	SRSF1	eCLIP	HepG2	ENCODE, isogenic, rep1	ENCODE			3.9179	3.89017
275	SRSF1	eCLIP	HepG2	ENCODE, isogenic, rep2	ENCODE			3.56725	3.55411
372	SRSF1	eCLIP	K562	ENCODE, isogenic, rep1	ENCODE			2.22049	2.21244
373	SRSF1	eCLIP	K562	ENCODE, isogenic, rep2	ENCODE			2.21786	2.20566
394	SRSF1	PAR-CLIP	HeLa	SRSF1 overexpressed	GEO	GSM1826787	Xiao W, et al. Mol Cell 2016	1.20126	1.20126
504	SRSF1	iCLIP	HEK293T	control, rep1	GEO	GSM2221663	-	0.596777	0.593024
505	SRSF1	iCLIP	HEK293T	control, rep2	GEO	GSM2221664	-	0.412629	0.40788
506	SRSF1	iCLIP	HEK293T	control, rep3	GEO	GSM2221665	-	0.503706	0.49829
507	SRSF1	iCLIP	HEK293T	SRSF1_A1 overexpression, rep1	GEO	GSM2221666	-	0.590856	0.561467
508	SRSF1	iCLIP	HEK293T	SRSF1_A1 overexpression, rep2	GEO	GSM2221667	-	1.16777	1.08095
509	SRSF1	iCLIP	HEK293T	SRSF1_A1 overexpression, rep3	GEO	GSM2221668	-	0.946889	0.885884
398	SRSF10	PAR-CLIP	HeLa	SRSF10 overexpressed, rep1	GEO	GSM1826791	Xiao W, et al. Mol Cell 2016	0.776517	0.774063
401	SRSF10	PAR-CLIP	HeLa	SRSF10 overexpressed, rep2	GEO	GSM1826794	Xiao W, et al. Mol Cell 2016	0.232224	0.231777
395	SRSF3	PAR-CLIP	HeLa	SRSF3 overexpressed, rep1	GEO	GSM1826788	Xiao W, et al. Mol Cell 2016	0.486882	0.486882
400	SRSF3	PAR-CLIP	HeLa	SRSF3 overexpressed, rep1	GEO	GSM1826793	Xiao W, et al. Mol Cell 2016	0.325571	0.32443
360	SRSF7	eCLIP	HepG2	ENCODE, isogenic, rep2	ENCODE			1.15364	1.14979
361	SRSF7	eCLIP	HepG2	ENCODE, isogenic, rep1	ENCODE			1.38305	1.3758
396	SRSF7	PAR-CLIP	HeLa	SRSF7 overexpressed	GEO	GSM1826789	Xiao W, et al. Mol Cell 2016	0.972136	0.971434
326	SRSF9	eCLIP	HepG2	ENCODE, isogenic, rep2	ENCODE			1.57444	1.56676
327	SRSF9	eCLIP	HepG2	ENCODE, isogenic, rep1	ENCODE			2.51306	2.50131
397	SRSF9	PAR-CLIP	HeLa	SRSF9 overexpressed	GEO	GSM1826790	Xiao W, et al. Mol Cell 2016	0.302807	0.302164
14	TAF15	PAR-CLIP	HEK293	stable and inducible, RNase T1	PubMed	22081015	Hoell JI, et al. Nat Struct Mol Biol 2011	0.213152	0.213152
107	TAF15	HITS-CLIP	temporal-cortex	brain, main signal (1L), Dnase I and RNase T1	GEO	GSM1060205	Ibrahim F, et al. Cell Rep 2013	1.40752	1.40618
108	TAF15	HITS-CLIP	temporal-cortex	brain, main signal (2L), Dnase I and RNase T1	GEO	GSM1060206	Ibrahim F, et al. Cell Rep 2013	4.03375	4.03191
109	TAF15	HITS-CLIP	temporal-cortex	brain, higher signal (2H), Dnase I and RNase T1	GEO	GSM1060207	Ibrahim F, et al. Cell Rep 2013	3.63367	3.63367
110	TAF15	HITS-CLIP	temporal-cortex	brain, main signal (3L), Dnase I and RNase T1	GEO	GSM1060208	Ibrahim F, et al. Cell Rep 2013	2.85785	2.85785
111	TAF15	HITS-CLIP	temporal-cortex	brain, higher signal (3H), Dnase I and RNase T1	GEO	GSM1060209	Ibrahim F, et al. Cell Rep 2013	1.08511	1.08511
260	TAF15	eCLIP	HepG2	ENCODE, isogenic, rep1	ENCODE			0.997768	0.989337
261	TAF15	eCLIP	HepG2	ENCODE, isogenic, rep2	ENCODE			1.08959	1.07997
322	TAF15	eCLIP	K562	ENCODE, isogenic, rep2	ENCODE			0.817625	0.813925
323	TAF15	eCLIP	K562	ENCODE, isogenic, rep1	ENCODE			0.792125	0.787638
171	TARBP2	HITS-CLIP	MDA-LM2	RNase A	GEO	GSE49648	Goodarzi H, et al. Nature 2014	7.69133	3.50154
21	TARDBP	iCLIP	brain	healthy, 21yrs	PubMed	21358640	Tollervey JR, et al. Nat Neurosci 2011	3.11662	2.94755
379	TARDBP	eCLIP	K562	ENCODE, isogenic, rep1	ENCODE			1.73584	1.71569
380	TARDBP	eCLIP	K562	ENCODE, isogenic, rep2	ENCODE			2.22986	2.19956
514	TARDBP	iCLIP	H9	H9 WT cells, anti-TDP43, rep1	GEO	GSM2285561	Wu H, Yin QF, Luo Z, Yao RW et al.	0.169322	0.0978584
516	TARDBP	iCLIP	H9	H9 SPA P-KO cells, anti-TDP43, rep1	GEO	GSM2285563	Wu H, Yin QF, Luo Z, Yao RW et al.	0.0846615	0.0282249
517	TARDBP	iCLIP	H9	H9 SPA P-KO cells, anti-TDP43, rep2	GEO	GSM2285564	Wu H, Yin QF, Luo Z, Yao RW et al.	0.215791	0.0991974
16	TIA1	iCLIP	HeLa	None	PubMed	21048981	Wang Z, et al. PLoS Biol. 2010	0.0359564	0.0347548
228	TIA1	eCLIP	HepG2	ENCODE, isogenic, rep1	ENCODE			1.54159	1.53799
229	TIA1	eCLIP	HepG2	ENCODE, isogenic, rep2	ENCODE			1.97325	1.96934
17	TIAL1	iCLIP	HeLa	None	PubMed	21048981	Wang Z, et al. PLoS Biol. 2010	1.11814	1.09173
385	TIAL1	iCLIP	K562	ENCODE, isogenic, rep2	ENCODE			0.0067234	0.00664139
386	TIAL1	iCLIP	K562	ENCODE, isogenic, rep1	ENCODE			0.0172796	0.0172014
280	TNRC6A	eCLIP	K562	ENCODE, isogenic, rep1	ENCODE			0.876575	0.853719
281	TNRC6A	eCLIP	K562	ENCODE, isogenic, rep2	ENCODE			0.920208	0.897742
220	TRA2A	eCLIP	HepG2	ENCODE, isogenic, rep1	ENCODE			0.79568	0.792564
221	TRA2A	eCLIP	HepG2	ENCODE, isogenic, rep2	ENCODE			1.38884	1.3833
242	TRA2A	eCLIP	K562	ENCODE, isogenic, rep1	ENCODE			2.04821	2.0288
243	TRA2A	eCLIP	K562	ENCODE, isogenic, rep2	ENCODE			1.19958	1.19211
270	TROVE2	eCLIP	K562	ENCODE, isogenic, rep2	ENCODE			0.880248	0.876075
271	TROVE2	eCLIP	K562	ENCODE, isogenic, rep1	ENCODE			0.812744	0.808285
435	TROVE2	iCLIP	GM12878	IFNa 1000 U/ml for 6 hours, ENCODE cell line B lymphocyte	GEO	GSM1863313	Hung T, et al. Science 2015	0.196342	0.195673
436	TROVE2	iCLIP	K562	IFNa 1000 U/ml for 6 hours, ENCODE cell line lymphocyte	GEO	GSM1863314	Hung T, et al. Science 2015	0.85183	0.846517
230	U2AF1	eCLIP	HepG2	ENCODE, isogenic, rep1	ENCODE			2.06396	2.05675
231	U2AF1	eCLIP	HepG2	ENCODE, isogenic, rep2	ENCODE			2.26556	2.25572
262	U2AF1	eCLIP	K562	ENCODE, isogenic, rep1	ENCODE			1.71908	1.71523
263	U2AF1	eCLIP	K562	ENCODE, isogenic, rep2	ENCODE			1.29089	1.28819
19	U2AF2	iCLIP	HeLa	control siRNA	PubMed	23374342	Zarnack K et al. Cell 2013	2.57229	2.22394
232	U2AF2	eCLIP	K562	ENCODE, isogenic, rep1	ENCODE			2.44873	2.44325
233	U2AF2	eCLIP	K562	ENCODE, isogenic, rep2	ENCODE			3.19021	3.18306
246	U2AF2	eCLIP	HepG2	ENCODE, isogenic, rep2	ENCODE			0.448044	0.44724
247	U2AF2	eCLIP	HepG2	ENCODE, isogenic, rep1	ENCODE			2.36753	2.36196
498	U2AF2	iCLIP	HEK293T	control, rep1	GEO	GSM2221657	-	2.55286	2.1611
499	U2AF2	iCLIP	HEK293T	control, rep2	GEO	GSM2221658	-	2.75463	2.37095
500	U2AF2	iCLIP	HEK293T	control, rep3	GEO	GSM2221659	-	3.97389	3.31573
501	U2AF2	iCLIP	HEK293T	U2AF2_A1 overexpression, rep1	GEO	GSM2221660	-	6.038	5.97716
502	U2AF2	iCLIP	HEK293T	U2AF2_A1 overexpression, rep2	GEO	GSM2221661	-	5.44618	5.39501
503	U2AF2	iCLIP	HEK293T	U2AF2_A1 overexpression, rep3	GEO	GSM2221662	-	10.5972	10.5229
155	UPF1	iCLIP	HeLa	repeat 1, untreated	GEO	GSM1163973	Zünd D, et al. Nat Struct Mol Biol 2013	0.732157	0.0238428
157	UPF1	iCLIP	HeLa	puromycoin	GEO	GSM1163975	Zünd D, et al. Nat Struct Mol Biol 2013	1.84965	1.52437
529	VIM	eCLIP	HEK293T	VIM eCLIP rep1, run1-2	GEO	GSM2291990	Brannan KW, Jin W, Huelga SC, Banks CA et al.	0.372578	0.37185
530	VIM	eCLIP	HEK293T	VIM eCLIP rep2, run1-2	GEO	GSM2291991	Brannan KW, Jin W, Huelga SC, Banks CA et al.	0.466026	0.465033
145	WTAP	PAR-CLIP	HeLa	repeat 1, 4-thiouridine and RNase T1	GEO	GSM1135014	Liu J, et al. Nat Chem Biol 2014	0.190155	0.189162
146	WTAP	PAR-CLIP	HeLa	repeat 2, 4-thiouridine and RNase T1	GEO	GSM1135015	Liu J, et al. Nat Chem Biol 2014	0.0716019	0.0716019
147	WTAP	PAR-CLIP	HeLa	repeat 1, 6-thioguanosine and RNase T1	GEO	GSM1135016	Liu J, et al. Nat Chem Biol 2014	0.0287333	0.027565
148	WTAP	PAR-CLIP	HeLa	repeat 2, 6-thioguanosine and RNase T1	GEO	GSM1135017	Liu J, et al. Nat Chem Biol 2014	0.0178556	0.0175295
175	WTAP	PAR-CLIP	HEK293T	WTAP overexpressed, Embryonic kidney	GEO	GSM1223897	Ping XL, et al. Cell Res 2014	0.0326824	0.0326824
300	XRN2	eCLIP	K562	ENCODE, isogenic, rep2	ENCODE			1.21602	1.21195
301	XRN2	eCLIP	K562	ENCODE, isogenic, rep1	ENCODE			1.26681	1.26209
199	YTHDC1	PAR-CLIP	HeLa	C-terminal flag-tagged, 24h,4SU, RNase T1, repeat1	GEO	GSM1408140	Xu C, et al. Nat Chem Biol 2014	0.188329	0.188329
200	YTHDC1	PAR-CLIP	HeLa	C-terminal flag-tagged, 24h,4SU, RNase T1, repeat2	GEO	GSM1408141	Xu C, et al. Nat Chem Biol 2014	0.4059	0.4059
393	YTHDC1	PAR-CLIP	HeLa	YTHDC1 overexpressed, rep1	GEO	GSM1826786	Xiao W, et al. Mol Cell 2016	0.435746	0.435107
399	YTHDC1	PAR-CLIP	HeLa	YTHDC1 overexpressed, rep2	GEO	GSM1826792	Xiao W, et al. Mol Cell 2016	0.372404	0.370773
488	YTHDC1	PAR-CLIP	HeLa	Sigma anti-FLAG M2, rep2, run1-2	GEO	GSM1919503	Roundtree IA, Luo GZ, Zhang Z et al.	0.698719	0.69806
484	YTHDC2	PAR-CLIP	HeLa	N terminal Flag-HA tagged YTHDC2, rep1-2	GEO	GSE98085	Hsu PJ, Zhu Y, Ma H, Guo Y et al.	0.0518522	0.0518522
207	YTHDF1	PAR-CLIP	HeLa	flag-tagged, partial digested by RNase T1, rep1	GEO	GSM1553242	Wang X, et al. Cell. 2015	0.457028	0.456651
208	YTHDF1	PAR-CLIP	HeLa	flag-tagged, partial digested by RNase T1, rep2	GEO	GSM1553243	Wang X, et al. Cell. 2015	1.11451	1.11359
170	YTHDF2	PAR-CLIP	HeLa	4-thiouracil, RNase T1	GEO	GSE49339	Wang X, et al. Nature 2014	0.0720634	0.0720634
316	YWHAG	eCLIP	K562	ENCODE, isogenic, rep2	ENCODE			0.598122	0.59469
317	YWHAG	eCLIP	K562	ENCODE, isogenic, rep1	ENCODE			0.759596	0.755952
61	ZC3H7B	PAR-CLIP	HEK293	repeat 2, 4-thiouridine	GEO	GSM936510	Baltz AG, et al. Mol Cell 2012	2.01802	1.72047
185	ZFP36	PAR-CLIP	HEK293	4-thiouridine and RNase T1	GEO	GSM1286117	Mukherjee N, et al. Genome Biol 2014	0.11696	0.116655
531	ZNF184	eCLIP	HEK293T	ZNF184 eCLIP rep1, run1-2	GEO	GSM2291994	Brannan KW, Jin W, Huelga SC, Banks CA et al.	1.9896	1.97503
532	ZNF184	eCLIP	HEK293T	ZNF184 eCLIP rep2, run1-2	GEO	GSM2291995	Brannan KW, Jin W, Huelga SC, Banks CA et al.	1.6508	1.63853
