# Supplementary material for: RBPSpot: Learning on appropriate contextual information for RBP binding sites discovery
Source: iScience. 2021 Oct 30;24(12):103381. doi: 10.1016/j.isci.2021.103381 (PMC8605353; doi:10.1016/j.isci.2021.103381)
Supplement: Table S14. Initial peak data download from ENCORI and final Peak data after filtering peak length > 5bp to ≤300 Bp, related to Figure 11 [file mmc14.xlsx]

## Sheet: Sheet1
Table S14: Initial peak data download from ENCORI and final Peak data after filtering peak length > 5bp to <=300 Bp.Related to Figure 11.
RBP Name	Initial Peak Data	Final Peak Data
PAPD5	234	230
EIF3B	298	295
EIF3A	371	368
EIF3G	398	395
EIF3D	399	396
PUM1	473	464
EIF4A1	1178	1175
RBM39	1241	1231
DIS3L2	1447	1444
ALKBH5	1573	1569
DDX3X	2716	1722
YTHDC2	1851	1848
YTHDF2	2287	2284
NCBP3	2341	2338
MSI1	77528	2615
AGO4	4227	4223
MBNL1	4445	4300
ZFP36	4508	4504
CBX7	7403	7098
PUM2	7235	7232
EIF4G1	7392	7334
ALYREF	34696	7640
RBM6	9609	9556
CAPRIN1	10003	9974
RTCB	10396	10387
RBM10	468093	11240
NPM1	11619	11452
SBDS	13551	13285
SLBP	14161	14025
RC3H1	14804	14787
METTL14	15201	15174
FKBP4	15486	15200
TARBP2	23390	15261
WTAP	17248	17227
METTL3	18396	18358
AGO3	19047	19044
RNF219	23644	23039
VIM	24082	23776
RBM5	26409	26406
LARP4B	27533	26950
ZC3H7B	29891	29285
ELAVL3	77115	33254
MBNL2	43858	33329
KHDRBS1	35283	34381
GNL3	35779	34768
QKI	36594	36535
ADAR	104991	37924
LARP7	39318	38747
AIFM1	42373	41511
HNRNPD	41715	41706
DICER1	42080	42015
RBM27	43849	42791
KHDRBS3	43698	43623
TIAL1	50914	44538
YWHAG	47211	45627
RBM22	48725	48077
SRSF10	48115	48101
SMNDC1	49923	48599
LIN28A	50518	49600
TNRC6A	54655	52617
DDX42	56254	55199
YTHDF1	55335	55325
KHDRBS2	63224	62160
ILF3	65400	64030
UPF1	330532	64229
XRN2	66103	65014
SRSF3	65471	65462
LSM11	67488	65501
EIF4G2	67794	66225
NONO	68684	67001
SAFB2	71472	69799
SF3A3	71410	70241
CPSF6	72887	70950
NUMA1	72261	70951
MSI2	72872	72296
AUH	74879	73106
YTHDC1	78482	78459
TROVE2	80848	79077
RBM47	86304	81301
BCCIP	84087	82309
HNRNPUL1	87971	85586
DHX9	91731	91461
SLTM	96743	94746
HNRNPU	97957	95549
RANGAP1	99672	96730
KHSRP	99029	97300
CELF2	104211	97617
SF3B4	99527	98612
PCBP2	102254	100595
TIA1	104057	102012
LIN28	107648	103671
ZNF184	111339	106836
FAM120A	114451	112388
SRSF7	116488	114926
SRSF9	118930	116201
AGO1	121654	121488
CNBP	122397	122393
EWSR1	123556	123545
FXR1	130315	125153
ACIN1	125740	125159
GTF2F1	137226	133901
TRA2A	140442	136158
HNRNPK	138171	136916
HNRNPA2B1	144214	140116
FXR2	156390	151539
BUD13	158150	154638
NOP56	154716	154707
HNRNPL	168330	167577
SND1	175734	169428
HNRNPM	248539	187247
TARDBP	404239	198369
IGF2BP3	220276	208890
U2AF1	214667	210520
RBFOX2	450554	216864
LIN28B	230689	222369
PRPF8	246021	242583
EIF4A3	265854	264027
DKC1	286909	286906
MOV10	764550	292794
IGF2BP1	340597	328783
DGCR8	353095	350554
CSTF2T	376633	368298
PTBP1	392645	385615
HNRNPA1	427221	421821
ELAVL1	423937	421919
DDX54	487892	479426
SRSF1	491156	484251
NOP58	509407	509340
HNRNPC	632259	539416
FBL	605951	605759
FMR1	624611	612593
FUS	645347	645312
AGO2	767887	764245
TAF15	779668	776536
U2AF2	984503	854620
IGF2BP2	865121	858409
AGO1-4	971191	941224
