# Supplementary material for: RBPSpot: Learning on appropriate contextual information for RBP binding sites discovery
Source: iScience. 2021 Oct 30;24(12):103381. doi: 10.1016/j.isci.2021.103381 (PMC8605353; doi:10.1016/j.isci.2021.103381)
Supplement: Table S15. Finalized hyperparameter detail used for all 131 RBP, related to Figure 4 [file mmc15.xlsx]

## Sheet: Sheet1
Table S15:Finalized hyperparameter detail used for all 131 RBP.Related to Figure 4.
RBP	Deep	Feature	Hinden Layer 1	Hideen Layer 2	Output Layer	Learning rate	Momentum	Epochs	Optimizer
TROVE2	90.33	2526	1300	1300	1	-	-	900	ADAM
KHDRBS3	88.1	2590	1300	1300	1	0.003	0.37	100	SGD
RBM39	93.69	2494	1300	1300	1	-	-	750	ADAM
ZNF184	93.95	2318	1200	1200	1	-	-	750	ADAM
AGO1-4	92.26	1598	800	800	1	-	-	200	ADAM
RBM10	89.03	1854	1000	1000	1	0.005	0.33	150	SGD
YTHDC1	90.87	2558	1300	1300	1	0.002	0.33	50	SGD
SF3B4	86.71	2510	1300	1300	1	0.001	0.44	900	SGD
SLBP	90.2	2542	1300	1300	1	0.002	0.24	500	SGD
CELF2	78.06	2222	1200	1200	1	0.006	0.86	300	SGD
DIS3L2	90.89	2094	1100	1100	1	-	-	200	ADAM
ELAVL3	93.08	2494	1300	1300	1	0.004	0.17	1000	SGD
FUS	88.45	2350	1200	1200	1	-	-	550	ADAM
CAPRIN1	94.72	2126	1100	1100	1	-	-	950	ADAM
KHDRBS1	94.02	2574	1300	1300	1	-	-	800	ADAM
MSI2	95.88	2494	1300	1300	1	-	-	800	ADAM
PRPF8	89.96	2542	1300	1300	1	0.004	0.84	500	SGD
DHX9	59.13	1710	900	900	1	0.001	0.35	750	SGD
FXR1	92.5	2158	1100	1100	1	-	-	200	ADAM
MBNL1	82.19	1726	900	900	1	0.001	0.53	850	SGD
FMR1	90.76	2158	1100	1100	1	-	-	500	ADAM
NUMA1	83.45	2510	1300	1300	1	0.009	0.79	950	SGD
FAM120A	73.07	2510	1300	1300	1	0.007	0.24	650	SGD
TARBP2	86.3	1902	1000	1000	1	0.006	0.56	800	SGD
IGF2BP3	90.84	2558	1300	1300	1	-	-	650	ADAM
PTBP1	93.13	2558	1300	1300	1	-	-	550	ADAM
RC3H1	85.5	2542	1300	1300	1	0.008	0.2	450	SGD
ZFP36	92.3	2606	1400	1400	1	0.007	0.5	350	SGD
TIAL1	93.45	2558	1300	1300	1	-	-	250	ADAM
YWHAG	93.09	2030	1100	1100	1	-	-	650	ADAM
NOP56	89.25	2558	1300	1300	1	-	-	100	ADAM
SMNDC1	89.91	2494	1300	1300	1	-	-	450	ADAM
DICER1	92.69	1950	1000	1000	1	-	-	950	ADAM
ZC3H7B	95.89	2558	1300	1300	1	-	-	100	ADAM
SAFB2	76.25	2190	1100	1100	1	0.004	0.16	800	SGD
KHSRP	75.02	2190	1100	1100	1	0.003	0.81	550	SGD
U2AF1	94.35	1438	800	800	1	-	-	150	ADAM
LIN28B	79.31	2558	1300	1300	1	0.004	0.34	900	SGD
ILF3	89.88	1358	700	700	1	-	-	950	ADAM
SRSF9	93.63	2014	1100	1100	1	-	-	900	ADAM
LIN28A	95.69	2494	1300	1300	1	-	-	100	ADAM
CPSF6	92.85	2558	1300	1300	1	-	-	550	ADAM
WTAP	89.56	1518	800	800	1	-	-	100	ADAM
HNRNPK	92.96	2334	1200	1200	1	-	-	150	ADAM
SND1	92.1	2510	1300	1300	1	-	-	1000	ADAM
NPM1	84.12	2558	1300	1300	1	0.009	0.56	950	SGD
SRSF1	79.1	2542	1300	1300	1	0.001	0.64	550	SGD
IGF2BP1	90.95	2174	1100	1100	1	-	-	900	ADAM
MSI1	92.21	2174	1100	1100	1	-	-	1000	ADAM
TAF15	78.23	2558	1300	1300	1	0.004	0.81	800	SGD
LARP4B	82.38	2350	1200	1200	1	0.006	0.76	350	SGD
SLTM	95.09	2574	1300	1300	1	-	-	200	ADAM
HNRNPA1	88.65	2574	1300	1300	1	-	-	200	ADAM
RANGAP1	91.44	2174	1100	1100	1	-	-	950	ADAM
RBM6	84.82	1886	1000	1000	1	0.006	0.85	700	SGD
METTL14	91.53	2014	1100	1100	1	0.001	0.09	400	SGD
AGO1	93.62	1326	700	700	1	-	-	600	ADAM
DDX3X	90.07	1742	900	900	1	-	-	700	ADAM
ALYREF	90.74	1838	1000	1000	1	-	-	400	ADAM
AGO3	90.55	2158	1100	1100	1	-	-	750	ADAM
FXR2	91.88	1182	600	600	1	-	-	750	ADAM
AIFM1	87.13	2350	1200	1200	1	0.003	0.43	250	SGD
VIM	92.02	2542	1300	1300	1	0.003	0.43	300	SGD
QKI	94.43	2190	1100	1100	1	-	-	450	ADAM
LIN28	91.58	2558	1300	1300	1	-	-	550	ADAM
DDX54	78.03	2542	1300	1300	1	0.004	0.78	550	SGD
CNBP	92.28	2158	1100	1100	1	-	-	150	ADAM
ACIN1	90.24	2558	1300	1300	1	-	-	700	ADAM
DDX42	92.39	1646	900	900	1	-	-	100	ADAM
UPF1	67.94	2334	1200	1200	1	0.002	0.8	250	SGD
SRSF10	89.9	2558	1300	1300	1	0.001	0.31	100	SGD
METTL3	89.98	2526	1300	1300	1	-	-	900	ADAM
NONO	79.65	2174	1100	1100	1	0.004	0.07	550	SGD
SF3A3	90.66	2174	1100	1100	1	0.007	0.08	900	SGD
TNRC6A	89.52	2350	1200	1200	1	-	-	50	ADAM
RBFOX2	93.54	1694	900	900	1	-	-	100	ADAM
SRSF7	91.73	1854	1000	1000	1	-	-	900	ADAM
CBX7	74.6	1406	800	800	1	0.006	0.66	100	SGD
ELAVL1	91.97	1998	1000	1000	1	-	-	400	ADAM
EIF4A3	77.42	2574	1300	1300	1	0.003	0.11	50	SGD
YTHDC2	95.77	1806	1000	1000	1	-	-	800	ADAM
PCBP2	91.92	2574	1300	1300	1	-	-	150	ADAM
SRSF3	95.02	2478	1300	1300	1	-	-	950	ADAM
YTHDF2	91.76	1870	1000	1000	1	0.008	0.7	300	SGD
GNL3	82.35	2494	1300	1300	1	0.004	0.74	450	SGD
KHDRBS2	77.56	2542	1300	1300	1	0.003	0.82	550	SGD
EIF4G2	95.07	1838	1000	1000	1	-	-	850	ADAM
DGCR8	95.09	2478	1300	1300	1	-	-	100	ADAM
NOP58	79.81	2574	1300	1300	1	0.003	0.87	900	SGD
PUM2	92.32	2542	1300	1300	1	0.005	0.78	300	SGD
LSM11	90.355	2574	1300	1300	1	-	-	950	ADAM
RBM27	89.3	2014	1100	1100	1	-	-	550	ADAM
NCBP3	93.67	2494	1300	1300	1	0.006	0.56	800	SGD
HNRNPA2B1	91.9	2030	1100	1100	1	-	-	250	ADAM
RBM22	73.52	2014	1100	1100	1	0.004	0.75	500	SGD
DKC1	87.59	2558	1300	1300	1	0.002	0.24	950	SGD
LARP7	82.59	2190	1100	1100	1	0.008	0.32	600	SGD
EIF4G1	92.02	2558	1300	1300	1	0.004	0.85	450	SGD
FBL	79.66	2542	1300	1300	1	0.002	0.51	800	SGD
HNRNPM	90.65	2494	1300	1300	1	-	-	700	ADAM
ALKBH5	90.54	2558	1300	1300	1	0.001	0.71	200	SGD
MBNL2	89.69	2494	1300	1300	1	-	-	900	ADAM
RTCB	80.38	2174	1100	1100	1	0.008	0.08	900	SGD
EIF4A1	88.25	1390	700	700	1	0.003	0.31	350	SGD
EWSR1	89.36	2574	1300	1300	1	0.006	0.83	550	SGD
TIA1	89.96	1838	1000	1000	1	-	-	200	ADAM
FKBP4	91.53	2014	1100	1100	1	-	-	100	ADAM
CSTF2T	72.94	2190	1100	1100	1	0.001	0.49	300	SGD
HNRNPU	95.28	1374	700	700	1	-	-	450	ADAM
AUH	91.44	2574	1300	1300	1	-	-	50	ADAM
MOV10	70.1	2558	1300	1300	1	0.001	0.05	800	SGD
IGF2BP2	90.57	2542	1300	1300	1	-	-	450	ADAM
AGO4	90.54	1966	1000	1000	1	-	-	350	ADAM
ADAR	93.32	2494	1300	1300	1	-	-	200	ADAM
TRA2A	87.93	2574	1300	1300	1	0.009	0.61	1000	SGD
RBM47	92.12	2174	1100	1100	1	-	-	200	ADAM
HNRNPC	95.25	2030	1100	1100	1	-	-	800	ADAM
HNRNPL	89.1	2574	1300	1300	1	0.007	0.83	300	SGD
HNRNPD	90.96	2574	1300	1300	1	0.001	0.35	300	SGD
XRN2	95.04	2446	1300	1300	1	-	-	350	ADAM
BCCIP	91.54	2014	1100	1100	1	-	-	600	ADAM
BUD13	81.91	2510	1300	1300	1	0.008	0.06	150	SGD
YTHDF1	92.81	2446	1300	1300	1	-	-	1000	ADAM
AGO2	88.8	2350	1200	1200	1	-	-	700	ADAM
U2AF2	93.41	2270	1200	1200	1	-	-	250	ADAM
GTF2F1	94.84	1870	1000	1000	1	-	-	950	ADAM
HNRNPUL1	92.54	2190	1100	1100	1	-	-	400	ADAM
RBM5	86.78	2526	1300	1300	1	0.001	0.42	800	SGD
TARDBP	93.68	2526	1300	1300	1	-	-	50	ADAM
RNF219	80.14	2334	1200	1200	1	0.007	0.34	700	SGD
SBDS	80.33	1694	900	900	1	0.004	0.33	450	SGD
