# Supplementary material for: RBPSpot: Learning on appropriate contextual information for RBP binding sites discovery
Source: iScience. 2021 Oct 30;24(12):103381. doi: 10.1016/j.isci.2021.103381 (PMC8605353; doi:10.1016/j.isci.2021.103381)
Supplement: Table S16. 10-Fold cross validation stats for all 131 RBPs, related to Figure 5 [file mmc16.xlsx]

## Sheet: Sheet1
Table S16: 10-Fold cross validation stats for all 131 RBPs.Related to Figure 5.
10-Fold cross validation stats for Set A RBPs (XGboost)
ACIN1	ADAR	AGO1	AGO1-4	AGO2	AGO3	AGO4	ALYREF	AUH	BCCIP	CAPRIN1	CNBP	CPSF6	DDX3X	DDX42	DGCR8	DICER1	DIS3L2	ELAVL1	EIF4G2	FKBP4	FMR1	FUS	FXR1	FXR2	GTF2F1	HNRNPA1	HNRNPA2B1	HNRNPC	HNRNPK	HNRNPM	HNRNPU	HNRNPUL1	IGF2BP1	IGF2BP2	IGF2BP3	ILF3	KHDRBS1	LIN28	LIN28A	LSM11	MBNL2	METTL3	MSI1	MSI2	NOP56	PCBP2	PTBP1	QKI	RANGAP1
84.69	89.54	84.9	87.31	85.21	89.65	89.71	83.7	89.54	89.23	86.9	84.68	80.62	79.7	80.46	85.58	84.54	88.07	82.47	86.9	89.98	90.05	79.44	80.7	79.19	81.08	87.25	88.86	82.58	82.22	89.2	83.72	90.65	80.63	79.93	86.5	85.73	79.48	85.68	82.86	81.21	89.9	84.04	79.54	79.33	82.44	82.63	88.43	80.93	89.34
80.07	86.5	80.04	82.89	84.57	88.55	87.4	83.52	87.08	88.64	86.68	82.51	77.07	78.44	76.23	81.06	81.87	87.03	78.14	82.2	88.67	86.16	75.95	78.04	74.57	79.94	85.9	84.07	79.95	77.65	84.91	82.86	86.84	76.86	76.19	85.53	82.68	78.74	81.63	82.59	76.48	87.39	79.79	78.24	77.52	80.4	79.17	86.83	79.17	85.6
84.19	85.19	83.59	82.74	80.77	87.33	89.27	80.49	85.55	85.63	83.4	83.59	77.94	77.61	79.3	85.05	83.9	86.73	78.95	81.9	86.44	85.59	75.23	78.14	76.03	79.64	87.12	88.52	82.42	80.55	86.34	81.75	85.7	78.39	77.39	83.38	82.2	77.95	81.25	81.43	79.37	88.93	79.68	75.01	75.2	80.42	78.52	85.53	76.95	86.57
84.14	85.42	83.99	84.84	82.33	86.07	89.61	82.53	85.2	84.79	85.97	80.35	77.45	75.58	77.64	81.1	84.47	88.06	78.35	85.3	89.37	86.88	78.47	78.41	76.2	79.61	84.68	85.32	78.14	80.27	88.23	81.52	90.56	79.53	78.06	83.42	81.23	76.69	83.63	81.9	78.78	87.57	83.43	79.24	78.93	79.2	80.65	84.05	79.3	84.38
81.45	87.56	84.75	86.91	80.99	88.11	85.89	82.72	86.98	84.49	85.55	79.81	79.02	76.37	80.1	85.48	79.76	85.76	78.93	82.93	85.34	85.35	74.86	79.64	78.24	78.9	82.42	86.24	78.65	78.99	85.5	83.15	89.21	79.52	79.19	81.73	80.81	74.93	82.58	80.28	79.68	86.62	80.42	78.32	78.15	78.77	80.18	84.94	78.01	87.47
82.27	86.39	80.66	83.32	83.37	89.09	85.26	81.57	88.75	88.59	82.22	83.28	77.11	78.08	76.69	83.41	83.7	86.29	80.59	84.87	86.08	85.92	78.96	78.34	76.58	78.05	85.94	88.1	79.29	80.07	86.36	81.66	85.74	78.37	77.54	86.27	82.49	78.78	85.43	79.84	76.83	87.37	82.11	75.25	75.01	79.99	81.18	87.74	78.96	88.99
83.14	88.16	81.44	86.09	80.58	87.53	85.73	80.16	85.81	84.61	83.81	80.76	75.62	78.05	79.15	83.42	80.15	83.32	82.05	85.24	87.1	86.71	74.8	78.72	75.11	77.37	83.21	85.9	78.54	80.02	88.12	79.37	88.17	80.13	75.87	85.2	81.79	75.19	81.05	80.68	76.95	86.69	79.21	76.71	77.99	80.69	78.26	85.7	79.44	87.8
81.7	85.73	84.34	82.34	81.46	87.15	85.37	80.91	85.7	86.03	84.51	83.39	79.82	75.31	78.56	85	80.89	88.05	80.68	82.11	85.54	85.91	78.98	80.5	79.03	76.39	85.12	84.41	80.45	81.87	87.94	81.98	90.28	79.83	77.23	81.52	82.05	77.77	81.66	80.96	78.99	86.47	83.49	75.55	75.68	79.84	80.33	87.32	79.1	88.69
83.57	84.88	80.09	83.22	82.79	86.66	84.77	82.98	88.56	87.6	84.03	81.62	79.34	76.38	80.29	84.71	80.44	83.85	77.83	84.46	86.23	85.07	74.55	80.23	78.35	79.1	83.13	86.16	82.31	81.75	88.67	79.78	89.24	79.58	76.56	84.85	81.46	75.73	83.31	78.67	77.2	85.41	82.68	75.91	77.21	82.41	79.83	86.06	78.86	87.32
79.91	89.46	83.14	86.73	85.02	87.78	88.36	80.96	88.38	87.6	83.46	81.61	76.01	78.59	76.79	81.99	79.99	84.22	78.11	81.97	86.88	87.91	76.34	77.51	78.38	77.86	84.74	88.53	81.71	77.78	86.22	83.3	89.15	77.62	76.04	82.97	81.22	75.05	83.56	81.48	80.46	89.77	79.43	77.83	78.53	82.24	80.98	85.24	75.95	89.12
10-Fold cross validation stats for Set B RBPs (XGboost)
AIFM1	BUD13	CBX7	CELF2	CSTF2T	DDX54	DKC1	EIF4A1	EIF4A3	EIF4G1	ELAVL3	EWSR1	FAM120A	FBL	SF3A3	LARP7	MBNL1	METTL14	NCBP3	NONO	RBM22	RBM5	RBM6	RC3H1	RNF219	NOP58	NUMA1	PRPF8	PUM2	RBM10	GNL3	HNRNPD	HNRNPL	KHDRBS3	KHSRP	ALKBH5	LIN28B	MOV10	NPM1	SRSF10	TAF15	DHX9	KHDRBS2	LARP4B	SF3B4	SLBP	SRSF1	UPF1	VIM	YTHDC1
85.8006	81.6846	90.6315	80.6837	74.5201	78.266	84.0002	96.016	76.6449	85.8922	93.465	82.8167	72.5707	78.3637	92.8216	83.8758	94.5965	93.1791	92.9679	81.6154	80.8964	83.8748	92.1411	75.871	80.2945	76.8572	80.9423	85.3039	89.9645	95.4767	78.6878	94.6804	82.7229	85.3302	79.6501	90.3418	74.7701	66.7172	79.6413	85.641	92.4797	76.9647	70.4679	87.4921	83.0604	86.2085	79.5308	67.6408	89.0852	84.8732
86.8964	80.2584	90.8874	80.509	74.0393	77.448	83.8331	95.9461	75.5226	86.7005	93.6989	82.3385	73.6402	78.395	92.5924	82.3093	94.8809	92.1559	92.8824	81.4155	82.3266	82.1268	91.7676	76.5144	80.3113	75.584	81.9595	86.0609	89.2343	96.7232	79.3671	93.3399	82.3642	85.1292	78.4694	90.6934	75.0701	67.0519	80.6385	84.8188	91.8211	76.0537	70.529	88.1659	83.7184	87.9763	80.5378	66.2565	88.7628	84.3164
86.2782	81.8911	91.0341	79.7682	73.6606	78.5075	82.851	96.0268	75.6681	86.0898	92.727	83.598	72.504	79.8989	93.2969	83.7394	93.7452	92.338	93.7016	82.9503	81.3323	82.6006	93.3034	76.4763	81.5869	74.9708	81.2444	85.1439	89.4424	96.3419	79.2052	94.4433	83.0468	84.5315	79.3241	90.5993	75.8609	65.6261	80.9372	84.7618	91.5289	75.3845	70.7592	88.3747	84.1036	87.39	79.5036	66.4095	88.2568	84.8749
85.7274	81.8871	89.8684	79.3671	72.9948	76.7646	82.3969	97.4721	75.4882	85.9205	92.9254	83.5387	71.8866	78.3944	93.1709	83.7658	94.2188	92.8487	94.0987	81.6683	82.7237	82.1246	91.9221	75.1755	80.3808	75.7705	82.5212	85.5148	88.7031	96.1259	78.4341	94.4906	81.5521	85.789	79.5177	90.7643	75.1822	67.1661	80.4365	85.8489	92.5222	75.5826	70.2538	87.4472	84.5601	86.3005	81.0291	67.6429	88.5287	84.4085
87.0632	81.4811	90.8962	80.6299	73.0935	77.8716	83.7507	95.8948	76.0826	86.205	94.2031	82.4461	72.1026	79.6171	93.4212	84.0503	95.3881	92.7895	94.0344	81.6964	81.6531	82.0874	92.5353	76.2067	80.2069	74.9737	81.2108	84.6428	89.8595	95.7022	78.8618	94.057	83.0131	85.7679	78.8112	90.0444	74.7841	65.3534	79.6577	85.0795	92.8895	76.1567	70.0524	87.0136	84.7082	86.6922	81.3241	66.8806	89.3349	84.5565
85.9766	80.6232	90.501	80.377	74.363	77.969	83.2333	96.6195	75.4704	85.7083	94.2159	83.7398	71.8282	78.3287	93.4147	82.8238	95.1588	93.1286	94.267	81.6389	82.4675	83.723	93.3905	76.5682	80.5176	75.5741	82.1281	85.4113	90.0318	97.1245	79.0911	94.707	82.7575	85.1844	80.0665	90.4272	75.0641	66.2724	80.221	84.5732	91.7173	76.3793	70.0566	88.8036	83.0099	87.9196	80.0151	66.2617	89.7526	85.2247
86.0972	80.9783	89.8583	80.8368	74.7146	77.1051	83.4859	97.6499	75.3246	86.423	93.5337	83.0947	72.4683	79.8453	93.2656	83.0279	94.2253	93.63	94.345	82.2203	82.682	83.3887	92.6613	76.5666	80.3129	76.0428	82.5867	84.8193	90.3624	96.093	80.2229	94.5034	81.3535	85.3535	80.2363	89.8009	74.6307	66.9932	79.8981	85.8708	91.3661	77.0269	69.8952	87.4011	83.9045	86.5142	80.67	68.1328	89.6672	84.8117
86.6487	81.1055	89.9447	79.4698	74.2493	77.922	83.4747	97.6249	76.6919	87.2008	92.8992	82.6469	72.8875	79.9611	92.6754	83.7895	94.4859	92.6396	93.5251	81.2299	82.2363	82.6915	93.3571	74.6363	81.7707	75.3239	82.2215	86.1748	90.0706	97.2167	79.9233	93.8609	82.7546	85.8305	79.3187	89.9005	75.4964	67.3342	80.6906	85.5734	91.5077	75.7401	70.5913	88.6296	84.6103	86.3782	80.9274	66.9739	88.442	85.4697
86.0506	80.5192	91.0421	79.0267	73.9357	78.411	82.397	96.2758	75.6453	86.2708	92.9277	82.2786	72.5511	79.136	93.5472	84.1732	93.6502	92.0946	93.4552	82.0275	81.5315	83.6341	91.7372	75.818	80.7363	75.589	82.3241	85.8986	90.252	96.3518	78.274	94.4848	82.0498	84.8692	79.5318	89.8209	74.2512	65.7523	80.4488	85.0303	91.8714	76.7976	71.5049	88.646	84.5472	86.0967	80.7644	67.241	88.4133	85.082
86.2695	81.4846	90.7293	80.2929	74.1632	76.9126	83.9973	96.7335	75.7484	86.4998	94.0269	83.8621	73.716	79.7488	92.4562	83.6302	94.9814	91.9113	94.2354	82.9325	80.97	83.4477	91.7732	74.6735	80.7941	76.7039	80.7499	85.1471	88.6752	95.9305	78.4778	93.9495	82.9408	84.1893	78.7632	90.5282	75.3689	67.217	79.3162	86.1298	91.3899	76.6179	71.1825	87.2852	83.2743	87.4793	80.7326	68.1507	88.6491	84.9281
[truncated: 24 more columns]
